# Supplementary material for: GC content of vertebrate exome landscapes reveal areas of accelerated protein evolution
Source: BMC Evol Biol. 2019 Jul 16;19:144. doi: 10.1186/s12862-019-1469-1 (PMC6636035; doi:10.1186/s12862-019-1469-1)
Supplement: Supplementary file 11 — Table S2. Transcript ID and GC content of all 55 used species. (XLSX 14581 kb) [file 12862_2019_1469_MOESM11_ESM.xlsx]

## Sheet: Additional file 10
	Homo sapiens		Callorhinchus milli		Latimeria chalumnae		Lepisosteus oculatus		Nanorana parkeri		Xenopus tropicalis		Alligator mississipiensis		Alligator sinensis		Crocodylus porosus		Gavialis gangeticus		Anolis carolinensis		Gekko japonicus		Pogona vitticeps		Protobothrops mucrosquamatus		Python bivittatus		Thamnophis sirtalis		Chelonia midas		Chrysemys picta		Pelodiscus sinensis		Struthio camelus australis		Apteryx australis mantelli		Tinamus guttatus		Anas platyrhynchos		Anser cygnoides		Coturnix japonica
gene	Transcript	%GC	Transcript	%GC	Transcript	GC%	Transcript	GC%	Transcript	GC%	Transcript	GC%	Transcript	GC%	Transcript	GC%	Transcript	GC%	Transcript	GC%	Transcript	GC%	Transcript	GC%	Transcript	GC%	Transcript	GC%	Transcript	GC%	Transcript	GC%	Transcript	GC%	Transcript	GC%	Transcript	GC%	Transcript	GC%	Transcript	GC%	Transcript	GC%	Transcript	GC%	Transcript	GC%	Transcript
SAMD11	NM_152486	66.25			XM_014486907	43.25	XM_006641992	57.92	XM_018557511	50.64	NM_001102935	46.43	XM_014610393	61	XM_025198138	60.25	XM_019541742	60.18	XM_019511552	57.72	XM_008118589	57	XM_015411666	56.57	XM_020782255	57.59			XM_007435403	59.56	XM_014061068	58.83	XM_007070253	59.45	XM_005292881	55.72	XM_025186678	58.81	XM_009671664	53.89	XM_013959628	53.39	XM_010214171	60.76	XM_021275495	59.34	XM_013194218	55.95	XM_015882687
NOC2L	NM_015658	59.74			XM_005985985	41.42	XM_015336989	53.72	XM_018557516	44.12	XM_002936378	44.03	XM_019493994	54.5	XM_025198136	54.82	XM_019541619	52.4	XM_019511553	54.25	XM_008118587	48.3	XM_015411658	54.68	XM_020782267	53.18	XM_015828399	44.27	XM_007435406	50.45	XM_014063544	47.55	XM_007070252	54.35	XM_008167264	54.67	XM_025186660	55.45	XM_009671665	47.87	XM_013959629	46.76	XM_010214172	51.46	XM_005024250	53.25	XM_013194272	53.37	XM_015882692
KLHL17	NM_198317	64.51	XM_007906970	59.43	XM_005985986	43.16	XM_015336999	57.35	XM_018557502	50.93	XM_002936380	42.81	XM_019493816	55.77	XM_006018801	62.66	XM_019541622	56.12	XM_019511793	55.55	XM_016996563	53.6	XM_015411670	57.92	XM_020782269	49.76	XM_015828400	60.11	XM_007435407	55.64	XM_014072060	54.11	XM_007070205	63.84	XM_008167265	60.03	XM_025186661	60.53	XM_009671481	54.48	XM_013959627	58.46	XM_010214170	62.76	XM_013103931	64.29	XM_013194273	60.24	XM_015882693
PLEKHN1	NM_001160184	65.81	XM_007906937	48.69	XM_005985987	36.94	XM_006642103	49.34	XM_018557501	47.85	XM_002936383	41.46	XM_019494044	53.49	XM_025198146	51.78	XM_019541618	54.27	XM_019511794	53.6	XM_008118586	48.9	XM_015411678	53.02	XM_020781993	51.49			XM_007444867	51.14			XM_007070251	55.76	XM_005292887	53.26	XM_025186679	50.31	XM_009671666	53.23	XM_013959630	49.18	XM_010214173	59.45	XM_021275494	60.12	XM_013194217	60.71	XM_015882819
PERM1	NM_001291366	65.44			XM_014487227	36.37	XM_015337010	53.9			XM_004916146	43.85	XM_019493826	54.91	XM_025198139	54.99	XM_019541741	53.98	XM_019511554	54.64	XM_016996562	44.2	XM_015411677	56.5	XM_020782268	49.51	XM_015828946	53.84	XM_007439956	52.89					XM_008167267	55.44	XM_025186662	56.76	XM_009671488	53.58	XM_013959626	57.86			XM_021275513	64.28	XM_013194216	65.25	XM_015882818
HES4	NM_001142467	72.93	XM_007906907	51.12	XM_005985990	43.02	XM_006641995	59.89			NM_203539	49.64	XM_019494051	58.96	XM_006018803	58.49	XM_019541617	58.96	XM_019511796	57.75	XM_003225932	54.3	XM_015411669	56.02	XM_020782270	51.9			XM_007439955	52.03					XM_008167268	53.12	XM_006127101	52.8							XM_005024231	54.17			XM_015882822
ISG15	NM_005101	62.48																			XM_008119802	55.3					XM_015813663	55.83			XM_014070889	56.55			XM_005314509	60.16
AGRN	NM_001305275	67.52	XM_007906952	48.52	XM_014484576	44.57	XM_015336929	60.66	XM_018563524	50.18	XM_012967110	45.2	XM_019493883	61.87	XM_025198144	57.35	XM_019541609	61.09	XM_019511797	61.73	XM_008118583	57.4	XM_015411659	61.01	XM_020782247	59	XM_015827939	59.75	XM_007426256	53.62	XM_014053386	59.37	XM_007070250	62.8	XM_008167270	63.24	XM_025186663	59.27	XM_009671667	53.54	XM_013956069	54.82	XM_010216233	61.91	XM_021278879	60.47	XM_013194215	61.55	XM_015882680
RNF223	NM_001205252	71.03	XM_007906948	44.22			XM_015340350	46.31	XM_018560942	45.85	XM_004916525	40.95	XM_014610103	48.03	XM_006018806	58.45	XM_019541606	48.82	XM_019511807	48.29	XM_016997981	55.6	XM_015411673	56.25	XM_020782280	53.17	XM_015827356	60.82	XM_015887747	56.32	XM_014074949	60.14	XM_007070248	58.24	XM_005293028	60.51	XM_025186676	51.11	XM_009671489	45.6	XM_013956052	48.33	XM_010216232	58.24	XM_005008794	62.26	XM_013194262	55.6	XM_015882800
C1ORF159	NM_017891	66.45	XM_007906945	45.27			XM_015336931	56.99	XM_018560940	43.47	NM_001045582	38.35	XM_006277793	43.71	XM_025198148	42.78	XM_019541602	43.48	XM_019511809	45.88	XM_003228445	47.4	XM_015411660	53.22	XM_020782283	49.41	XM_015827355	54.53	XM_007426246	51.02	XM_014066172	52.32	XM_007070247	44.21	XM_008167274	43.1	XM_014575519	40.48	XM_009671493	42.01	XM_013956056	42.9	XM_010216223	45.1	XM_005008796	45.6	XM_013194283	42.9	XM_015882803
TTLL10	NM_001130045	65.16	XM_007906944	45.01	XM_014487429	40.14	XM_015336932	59.11	XM_018560937	43.7	XM_018096010	39.3	XM_014610095	48.83	XM_025198137	48.87	XM_019541596	48.9	XM_019511812	48.65	XM_016997983	52.1			XM_020782273	51.56	XM_015827089	57.12	XM_007426244	55.36	XM_014056378	52.91			XM_005292894	48.23	XM_025186681	48.54	XM_009671668	45.72	XM_013956048	46.12	XM_010216231	50.39	XM_013099935	51.97	XM_013194268	51.97	XM_015882792
TNFRSF18	NM_004195	67.13			XM_005986080	42.18	XM_015336903	54.77					XM_019493819	46.14	XM_025198088	47.02	XM_019541595	48.17	XM_019511816	48.19	XM_008122112	44			XM_020782282	49.73							XM_007070202	50.85	XM_005292896	46.8	XM_006127112	48.07	XM_009671501	42.68	XM_013956084	44.31	XM_010216229	47.71	XM_005008807	46.72	XM_013194291	47.26	XM_015882656
TNFRSF4	NM_003327	68.21	XM_007906925	43.65	XM_006004764	43.54	XM_015336889	56.86	XM_018562337	47.35			XM_019493820	48.4	XM_025198091	48.7	XM_019541594	48.63	XM_019511819	48.74	XM_008122113	49.5			XM_020782288	51.37			XM_007426254	55			XM_007070246	47.26			XM_014575521	45.62	XM_009671508	41.53	XM_013956053	40.89	XM_010216222	49.87	XM_013102273	41.07	XM_013194258	41.22	XM_015882652
SDF4	NM_016176	62.6	XM_007906926	53.41	XM_005985993	40.3	XM_015336907	45.64	XM_018562350	47.34	NM_001030411	40.96	XM_014610117	41.86	XM_006018809	40.17	XM_019541592	40.89	XM_019511817	42.01			XM_015411672	52.96	XM_020782287	51.76	XM_015827726	53.18	XM_007426243	50.55	XM_014056386	50.35	XM_007070201	44.61	XM_005292897	40.65	XM_014575522	41.4	XM_009671505	37.34	XM_013956047	37.3	XM_010216221	40.11	XM_005008809	39.52	XM_013194256	39.66	XM_015882650
B3GALT6	NM_080605	64.2	XM_007906928	49.4	XM_005985994	41.73	XM_006641914	60.3	XM_018553078	56.78	NM_001016095	43.97	XM_014610100	47.61	XM_025198089	44.17	XM_019541591	41.98	XM_019511555	45.59			XM_015411676	54.51	XM_020782006	62.75	XM_015827725	49.96	XM_007426253	66.83	XM_014056379	48.07	XM_007070200	58.02	XM_005292898	41.9	XM_006127141	41.65	XM_009671669	41.82	XM_013956050	44.85	XM_010216228	58.09	XM_005031909	45.65	XM_013194213	42.18	XM_015882651
FAM132A	NM_001014980	68.63	XM_007906932	44.54	XM_005985995	40.06			XM_018553089	45.07	NM_001016365	43.51	XM_006277791	46.9	XM_006018810	46.8	XM_019541588	47.52	XM_019511820	46.94			XM_015411675	52.19	XM_020782005	52.83	XM_015816053	49.28	XM_007426252	47.91	XM_014056387	50.2	XM_007070199	52.54	XM_005292899	50.35			XM_009671509	42.29	XM_013956051	48.4	XM_010216220	47.13	XM_013106243	42.02	XM_013194287	42.27	XM_015882734
UBE2J2	NM_058167	59.33	XM_007906924	42.68	XM_005985996	37.12	XM_006641893	43.33	XM_018568669	47.72	NM_001112898	39.19	XM_019494021	39.61	XM_006018811	40.07	XM_019541587	39.68	XM_019511824	39.36	XM_003229999	42.5	XM_015411663	53.21	XM_020782291	48.6	XM_015816044	46.44	XM_007426238	48.14	XM_014056380	52.65	XM_007070198	38.47	XM_008167280	44.51	XM_006127113	37.92	XM_009671514	36.98	XM_013956075	41.21	XM_010216217	40.25	XM_013091907	38.68	XM_013194282	40.53	XM_015882736
SCNN1D	NM_001130413	64.77			XM_005986081	41.16			XM_018568675	42.47	XM_002938607	41.6	XM_019493818	45.71	XM_025198140	46.71	XM_019541586	45.11	XM_019511825	45.54			XM_015411661	52.07	XM_020781995	50	XM_015816051	47.66	XM_007426251	44.33	XM_014056388	49.19			XM_005293030	49.48	XM_014575523	49.5	XM_009671515	44.71	XM_013956055	45.43	XM_010212488	51.85	XM_005008817	48.37			XM_015882151
ACAP3	NM_030649	64.64	XM_007902166	51.41	XM_014486922	40.1	XM_015336844	44.16	XM_018568682	48.7	NM_001113020	41.92	XM_014610106	51.53	XM_014517551	50.66	XM_019541740	50.91	XM_019511826	49.21			XM_015412255	55.5	XM_020781996	55.36	XM_015816050	53.07	XM_007426249	49.44	XM_014056381	53.21	XM_007070244	55.68	XM_008167347	51.87	XM_006127144	48.9	XM_009671516	50.74	XM_013956046	48.35	XM_010212481	53.47	XM_021276119	54.12	XM_013194702	54.08	XM_015882138
PUSL1	NM_153339	64.1	XM_007902070	54.68	XM_014488361	46.24	XM_015336817	47.84	XM_018568668	45.78	XM_004916180	44.25	XM_014610101	56.15	XM_006018813	55.41	XM_019541739	51.44	XM_019511556	51.47	XM_003228932	52.9	XM_015420606	56.37	XM_020782299	49.69	XM_015816065	56.82	XM_007438660	50.46	XM_014060393	54.16	XM_007070197	53.49	XM_005292903	52.89	XM_025186669	55.72	XM_009671529	50.65	XM_013956065	48.73	XM_010212480	57.31	XM_005008821	54.76	XM_013194777	54.14	XM_015882173
CPSF3L	NM_001256456	60.62	XM_007902073	46.29			XM_015336859	49.1	XM_018568672	48.67	XM_002938610	44.1	XM_014610112	52.43	XM_014517531	51.34	XM_019541582	47.51	XM_019511828	51.65	XM_003228931	48.9	XM_015420604	53.57	XM_020782296	52.78	XM_015816048	53.41	XM_007438663	52.8	XM_014060404	50.22	XM_007070196	47.51	XM_008167348	46.91			XM_009671517	45.96	XM_013956059	43.74	XM_010212485	48.21	XM_005008827	46.62	XM_013194778	47.67	XM_015882157
CPTP	NM_001029885	67.53	XM_007902077	42.62	XM_014487796	39.92	XM_006641892	43.22	XM_018553105	48.42	NM_001008042	38.58	XM_006277788	56.46	XM_006018838	46.47	XM_019541581	46.04	XM_019511831	45.29	XM_003228930	49.9	XM_015420613	53.32	XM_020782302	48.75	XM_015816063	57.09	XM_007438664	49.7					XM_005292907	41.86	XM_006127122	43.66	XM_009671670	41.51	XM_013956085	52.62	XM_010220905	70.06	XM_005008847	47.87	XM_013194713	45.54	XM_015882178
TAS1R3	NM_152228	65.62	XM_007894991	57.81			XM_006642030	55.3					XM_006277795	56.11	XM_006018839	59.27	XM_019541580	58.19	XM_019511832	58.05	XM_016998281	51.4	XM_015420603	55.98	XM_020781997	60.47			XM_007438667	54.79			XM_007070242	53.93	XM_008167349	55.33	XM_006127123	55.64							XM_005008829	48.73	XM_013194714	47.79	XM_015882148
DVL1	NM_004421	65.11	XM_007897921	52.67	XM_005986012	46.88	XM_015337022	51.33	XM_018553101	52.83	NM_001123414	45.85	XM_019493893	48.23	XM_025198119	48.38	XM_019541576	48.21	XM_019511833	53.88	XM_003228933	54.7	XM_015420602	59.63	XM_020782303	55.6	XM_015816047	57.14	XM_007438665	46.55	XM_014063543	53.83	XM_007070195	56.07	XM_005292910	47.71			XM_009671532	43.5	XM_013956070	52.5	XM_010220903	53.57	XM_013092043	46.69	XM_013194705	51.13	XM_015882134
MXRA8	NM_001282582	65.87	XM_007897862	40.57	XM_005986014	43.02	XM_006641922	48.67	XM_018553088	46.58	NM_001122725	40.97	XM_006263009	52.46	XM_014517538	50.1	XM_019541575	50.68	XM_019511837	50.35	XM_016998130	51.8	XM_015413104	52.88	XM_020782306	48.4	XM_015816043	44.69	XM_007438454	44.8	XM_014053182	50.29	XM_007070191	56.03	XM_005292911	48.85	XM_025186675	47.85	XM_009671533	43.18	XM_013956072	46.03	XM_010220175	51.83	XM_013092142	52.33	XM_013194707	47.21	XM_015882160
AURKAIP1	NM_001127229	64.14	XM_007897834	43.2	XM_005986016	44.53	XM_015337246	51.03	XM_018553095	46.7	NM_001016966	41.23	XM_019494045	42.17	XM_006018817	47.25	XM_019541573	47.16	XM_019511838	46.41	XM_003228691	50	XM_015406188	59.6	XM_020781998	50.29	XM_015816061	47.6	XM_007438451	42.49	XM_014053178	49.41	XM_007070190	42.32	XM_005292912	47.78	XM_006124666	44.46	XM_009671535	43.17	XM_013956080	43.43	XM_010221516	44.08	XM_005008836	46	XM_013194710	45.32	XM_015882168
CCNL2	NM_001039577	50.69	XM_007907255	49.86	XM_014488539	45.72			XM_018553077	48.01	NM_001030452	41.12	XM_019493841	45.51	XM_014517539	44.62			XM_019511842	45.1	XM_003228695	49.1	XM_015406199	47.73	XM_020782308	53.11			XM_007438450	52.45	XM_014053183	50.34			XM_005292913	45.95	XM_025185458	39.63	XM_009671537	41.05	XM_013956068	38.78	XM_010221517	43.81	XM_013092228	42.76	XM_013194810	43.17	XM_015882158
MRPL20	NM_001318485	53	XM_007906936	48.42	XM_005986055	53.76	XM_015340111	61.81	XM_018553096	46.81	NM_001097408	39.79	XM_006263013	46.01			XM_019541737	47.22	XM_019511847	45.39	XM_003228692	50.4	XM_015406193	49.07	XM_020782349	50.46	XM_015816042	53.12	XM_007429851	56.82	XM_014053179	52.64	XM_007070240	43.01	XM_005292914	46.68	XM_006124712	40.24	XM_009671538	42.33	XM_013956045	40.32	XM_010221519	51.39	XM_005008840	50.45	XM_013194698	51.88	XM_015882177
ANKRD65	NM_001145210	65.71			XM_005986109	52.23	XM_015360626	49.49	XM_018562353	52.45	XM_004916184	44.54	XM_006263012	45.01	XM_014517552	50.85	XM_019541572	45.55	XM_019511846	50.7	XM_008122468	53	XM_015406185	61.75	XM_020782008	56.83	XM_015816060	59.29			XM_014053180	51.98	XM_007070239	57.5	XM_005293035	56.8	XM_006124711	55.14
TMEM88B	NM_001146685	75.81			XM_005986054	52.57			XM_018562358	47.81			XM_014610104	56.32	XM_006018844	58.68	XM_019541571	55.95	XM_019511848	55.48			XM_015406196	60.37	XM_020781986	50.75	XM_015816059	57.22	XM_007429865	55					XM_008167286	57.68	XM_006124663	57.78	XM_009671541	49.4	XM_013953041	52.22			XM_005008849	55.95	XM_013194700	58.83	XM_015882176
VWA1	NM_022834	67.33	XM_007906919	50.63	XM_005986053	49.75	XM_006642119	69.47			XM_002938850	43.08	XM_006263007	53.82	XM_025198092	53.64	XM_019541566	57.53	XM_019511849	57.37	XM_008125364	64.3	XM_015406190	58.59	XM_020782315	53.27	XM_015816038	56.19	XM_007429852	49.04	XM_014055772	49.74	XM_007070238	60.51	XM_008167288	54.79	XM_006124662	56.63	XM_009671542	43.8	XM_013953043	48.45	XM_010221521	55.89	XM_005008841	50.22	XM_013194825	50.99	XM_015882159
ATAD3A	NM_001170535	65.05	XM_007906916	52.52	XM_014497845	54.68	XM_006642120	64.08	XM_018562359	51.74	NM_213684	48.57	XM_006263005	56.66	XM_006018820	55.28	XM_019541565	56.94	XM_019511854	55.17	XM_003230468	57.5	XM_015406192	60.04	XM_020781999	58.21	XM_015816058	55.36	XM_007429853	54.32	XM_014066666	52.88			XM_008167289	57.53	XM_006124710	54.35	XM_009671543	48.59	XM_013953042	49.45	XM_010221520	55.14	XM_005008842	52.99	XM_013194808	51.9	XM_015882779
TMEM240	NM_001114748	66.58	XM_007906915	48.26	XM_005986052	48.47	XM_006641996	54.36	XM_018562364	43.46	XM_018095679	47.64	XM_019476949	55.81	XM_014517553	56.38	XM_019541564	54.86	XM_019511855	55.49	XM_003230552	49.6	XM_015406195	48.96	XM_020781967	52.58	XM_015816057	46.12	XM_007429854	46.55	XM_014066669	44.81	XM_007070186	48.36	XM_005292921	51.13	XM_014574371	49.39	XM_009671545	47.91	XM_013953048	46.79	XM_010221522	54.82	XM_013093178	51.3	XM_013194829	54.59	XM_015882815
SSU72	NM_014188	56.79	XM_007906973	44.4	XM_005986051	40.08	XM_006641997	56.16	XM_018562351	40.06	NM_001016264	34.76	XM_006269150	42.02	XM_006018821	40.02	XM_019541563	41.13	XM_019511856	41.66	XM_003229864	45.6	XM_015406189	48.29	XM_020782317	46.21	XM_015816035	42.01	XM_015888364	47.56			XM_007070185	35.38	XM_005292923	41.86	XM_006124660	35.51	XM_009671560	34.35	XM_013953049	38.19	XM_010221523	37	XM_005008844	37.08	XM_013194791	36.58	XM_015882214
C1ORF233	NM_001242659	69.77	XM_007906914	58.72	XM_005986106	48.02	XM_015336942	70.98	XM_018562357	50.56	XM_004916149	45.23	XM_006269153	52.46			XM_019541736	75.24	XM_019511557	74.9			XM_015406184	64.54	XM_020782000	55.17			XM_007429867	64.87					XM_005293036	76.4													XM_015882213
MIB2	NM_001170686	68.96	XM_007907257	45.77	XM_005986049	49.34	XM_015337051	52.85	XM_018571219	49.24	NM_001123444	46.72	XM_006259290	55.3	XM_025211505	53.35	XM_019541313	54.21	XM_019511710	54.16			XM_015417962	56.78	XM_020782323	56.97	XM_015816054	57.11	XM_007429860	54.71	XM_014070584	54.44	XM_007070184	52.96	XM_008167294	50.52	XM_014571565	54.71	XM_009671561	48.94	XM_013944209	46.91	XM_010225479	53.86	XM_005008846	57.49	XM_013194751	52.79	XM_015882185
MMP23B	NM_006983	69.58	XM_007907261	46.35	XM_005986048	46.85	XM_015337053	45.86	XM_018568676	45.22	XM_004916150	43.25	XM_006259289	48.54	XM_006016178	48.09	XM_019541311	49.05	XM_019511709	48.53	XM_008116273	52.4	XM_015417953	52.63	XM_020782003	51.5	XM_015819588	45.43	XM_007429862	48.54	XM_014064465	51.2	XM_007070183	45.71	XM_005292932	42.05	XM_006119207	45.04	XM_009671569	42.13	XM_013944181	40.99	XM_010225480	44.02	XM_005011065	41.97	XM_013194760	45.08	XM_015882207
SLC35E2B	NM_001110781	54.9									NM_001011387	38.25									XM_003230532	49.9									XM_014075456	50.06
CDK11A	NM_001313896	56.22	XM_007907263	48.94	XM_014494435	53.53	XM_015337247	55.32	XM_018568679	47.08			XM_006259285	43.9	XM_014523207	43.19	XM_019541307	44.91	XM_019511704	47.21			XM_015417949	53.95	XM_020782326	50.36	XM_015819589	51.15	XM_007441049	50.49					XM_005292931	43.71			XM_009671573	40.94	XM_013944168	42.27			XM_005011067	42.31	XM_013194758	46.47	XM_015882187
SLC35E2	NM_001199787	57.56	XM_007907268	40.25	XM_005986100	46.91	XM_015337036	40.55	XM_018568677	45.08	NM_001011387	38.25	XM_019493901	46.57	XM_006016181	42.55	XM_019541299	42.67	XM_019511701	43.09	XM_008125567	56.1	XM_015417950	52.05	XM_020782329	55.15	XM_015819590	53.5					XM_007070182	39.28	XM_008167297	38.14			XM_009671577	39.14	XM_013944169	39.91	XM_010225474	39.8	XM_005011063	39	XM_013194811	39.86	XM_015882203
NADK	NM_001198993	55.91	XM_007907269	51.14	XM_014493902	44.15	XM_015337034	40.81	XM_018553084	49.61	NM_001004896	42.29	XM_014610429	39.87	XM_006016191	40.44	XM_019541295	40.46	XM_019511695	43.79	XM_003230409	52.5	XM_015417959	48.88	XM_020782332	54.68	XM_015819595	53.14	XM_007441053	47.79	XM_014053883	48.26	XM_007070181	44.53	XM_005292940	36.09	XM_025182668	35.85	XM_009671580	38.1	XM_013944180	42.41	XM_010225473	43.56	XM_005011059	36.89	XM_013194800	37.14	XM_015882194
GNB1	NM_001282538	50.29	XM_007907272	47.33	XM_014490376	52.29	XM_015337098	40.69	XM_018553098	45.45	NM_001006834	44.06	XM_014610405	42.29	XM_025211611	40.67	XM_019541293	40.49	XM_019511692	42.15			XM_015417955	43.86	XM_020782345	42.94	XM_015819597	52.74	XM_007422563	47.35	XM_014056677	46.54	XM_007070180	40.67	XM_005292938	53.09	XM_006119216	40.22	XM_009671587	40.62	XM_013944197	45.45	XM_010225468	42.88	XM_005011058	39.55	XM_013194721	40.71	XM_015882208
CALML6	NM_138705	58.74	XM_007907274	48.83	XM_005986045	43.54	XM_015337238	47.14					XM_019493827	44.2	XM_025211647	44.06	XM_019541750	44.19	XM_019512049	43.7			XM_015417954	50.47	XM_020782347	51.94	XM_015819592	50.89	XM_007422562	47.64					XM_005292936	44.9	XM_006119219	45.87
TMEM52	NM_178545	63.63	XM_007907276	50.13	XM_005986044	44.81	XM_015337236	50.15	XM_018553079	49.6	XM_002938854	44.15	XM_006265121	48.55	XM_006016193	45.06	XM_019541292	47.38	XM_019511691	46.94	XM_003230621	50	XM_015417947	58.44	XM_020782007	54.46			XM_007422568	46.74	XM_014066684	59.26	XM_007070177	54.4	XM_005292941	45.91	XM_006119220	46.8			XM_013944184	42.59	XM_010225486	57.8	XM_021266603	40.39	XM_013194724	43.63	XM_015882215
CFAP74	NM_001304360	59.63	XM_007907277	43.97	XM_014493366	48.9	XM_015337234	48.42	XM_018553093	43.57	NM_001197252	41.13	XM_006265123	41.63	XM_006016243	41.87	XM_019541291	41.49	XM_019511690	41.69	XM_008124290	50	XM_015417948	50.96	XM_020782004	52.21	XM_015819598	50.33	XM_007422567	48.55	XM_014056683	51.02			XM_008167304	43.71	XM_025182670	43.45	XM_009671671	41.53	XM_013944152	40.92	XM_010225485	42.46	XM_005011056	44.2	XM_013194715	44.15	XM_015882180
GABRD	NM_000815	63.23	XM_007907280	51.83	XM_005986043	47.56	XM_006641973	46.92	XM_018553091	45.44	XM_018095783	39.1	XM_006265120	48.99	XM_025212298	42.74	XM_019541290	48.43	XM_019511689	41.69			XM_015410930	51.9	XM_020814934	51.61	XM_015819599	49.62	XM_007422566	52.29	XM_014056685	48.4	XM_007070176	47.3	XM_005292949	47.21	XM_014571569	42.12	XM_009671588	40.54	XM_013944217	42.65	XM_010225466	46.21	XM_005011057	43.35	XM_013194719	41.26	XM_015882198
PRKCZ	NM_001033581	57.01	XM_007902106	43.66	XM_014488691	39.58	XM_015337182	40.46	XM_018553107	47.1	NM_001100265	41.79	XM_006265119	37.01	XM_006016195	38.2	XM_019541286	37.04	XM_019511684	36.88			XM_015410928	43.22	XM_020814941	41.21	XM_015819593	39.44	XM_007422561	40.55			XM_007070175	39.34	XM_008167306	36.82	XM_006119226	36.39	XM_009671589	39.23	XM_013944201	38.93	XM_010225463	40.75	XM_005011049	41.91	XM_013194792	41.83	XM_015882475
FAAP20	NM_001146310	61.1	XM_007902103	48.63	XM_005996586	43.49	XM_015337188	49.01			XM_004916152	50.09	XM_019493971	39.86	XM_006016196	39.79	XM_019541288	41.96	XM_019511686	41.59			XM_015410925	47.2	XM_020814945	47.03									XM_005292956	37.39	XM_014571571	35.78			XM_013944199	38.68			XM_021266594	41.14	XM_013194799	37.79	XM_015882474
SKI	NM_003036	59.68	XM_007902173	58.8	XM_005996584	45.81	XM_006642063	41.59	XM_018553100	49.05	XM_002936555	53.14	XM_006265114	43.04	XM_006016198	44.43	XM_019541281	41.05	XM_019511679	53.8			XM_015410931	51.8	XM_020814936	52.39	XM_015819594	60.91	XM_015891481	51.5	XM_014060350	56.4	XM_007070173	50.57	XM_005292959	58.69	XM_014571564	48.38					XM_010225461	50.96	XM_021266591	40.69	XM_013194725	47.59	XM_015882469
MORN1	NM_001301060	61.01	XM_007902108	50.96	XM_005996583	49.02	XM_015337155	46.53	XM_018553083	43.58	XM_002936560	40.11	XM_006268004	41.64	XM_014522951	41.95	XM_019541278	41.79	XM_019511542	41.02			XM_015410926	50.95					XM_007422565	48.82			XM_007070234	43.51	XM_008167190	41.82	XM_014574373	40.38
RER1	NM_007033	53.14	XM_007902110	43.44	XM_005996576	39.02	XM_006641953	35.69	XM_018565123	44.01	NM_001011464	36.27	XM_006268003	44.61	XM_006016200	38.15	XM_019541276	39.04	XM_019511677	37.51			XM_015410933	43.74	XM_020810421	45.98	XM_015823057	46.43	XM_007422558	44.68	XM_014062222	52.37	XM_007070172	38.86	XM_005292756	39.24	XM_006124668	38.35	XM_009671602	40.75	XM_013944190	36.12	XM_010225460	39.14	XM_005011045	41.5	XM_013194826	42.19	XM_015882612
PEX10	NM_002617	61.16	XM_007902111	54.07	XM_005996582	43.22	XM_015337142	50.21	XM_018565125	49.26	XM_002936559	39.42	XM_006268005	49.63	XM_006016201	42.51	XM_019541275	42.79	XM_019511676	43.36			XM_015410932	46.11	XM_020810419	57.93	XM_015823055	53.22	XM_007422557	48.56	XM_014062221	54.16	XM_007070233	49.03	XM_005292757	46.28	XM_025185450	47.83	XM_009671600	37.33	XM_013944153	41.5	XM_010225484	45.58	XM_013091632	40.26	XM_013194703	39.3	XM_015882595
PLCH2	NM_001303012	65.04	XM_007902174	60.96	XM_014488692	45.79	XM_015337144	45.53	XM_018565131	41.39	XM_018096045	40.23	XM_019494028	46.13	XM_025211808	46.15	XM_019541274	47.06	XM_019511675	47.64	XM_016998484	49.2	XM_015410927	51.49	XM_020810422	49.47			XM_015887881	48.12	XM_014066671	55.62			XM_008167191	48.28	XM_014574374	50.81	XM_009671673	44.11	XM_013944220	44.95	XM_010225483	47.23	XM_013091641	44.72	XM_013194809	44.37	XM_015882484
PANK4	NM_018216	58.21	XM_007902113	52.3	XM_014488703	50.06	XM_006641950	44.52	XM_018565128	44.93	NM_001127018	40.94	XM_014610422	44.33	XM_014523305	44.15	XM_019541272	43.59	XM_019511672	43.33			XM_015425302	51.79	XM_020810417	47.95	XM_015823056	53.61	XM_007427110	49.49	XM_014066672	48.4			XM_005292762	42.69	XM_025185464	40.23	XM_009671675	40.36	XM_013944202	41.07	XM_010225283	43.63	XM_021266555	40.57	XM_013194737	43.69	XM_015882538
HES5	NM_001010926	65.58	XM_007897873	50.22	XM_005996589	40.45	XM_006642044	43.57			NM_001044415	36.86	XM_006278028	45.02	XM_006016247	51.38	XM_019541267	44.18	XM_019511670	45.88	XM_003230764	51.5	XM_015425304	54.32	XM_020810425	54.41			XM_007427108	55.17			XM_007070167	51.89	XM_005292764	44.72			XM_009671606	44.63	XM_013944205	48.79	XM_010225285	63.05	XM_021266581	51.03	XM_013194750	54.68	XM_015882614
TNFRSF14	NM_001297605	61.7			XM_005986021	42.99	XM_015337194	38.96			XM_004916156	36.1			XM_014523308	47.67	XM_019541266	47.79	XM_019511667	49.09	XM_008123358	46.1	XM_015411153	49.67	XM_020810423	45.36			XM_007427107	47.36					XM_005292768	48.05			XM_009671612	43.57	XM_013944222	43.16
FAM213B	NM_001195736	61.34			XM_005986023	46	XM_006641944	46.72	XM_018552335	48.43	NM_001017220	43.96	XM_014605787	43.93	XM_006016249	50.78	XM_019541708	47.01	XM_019511541	46.27			XM_015411182	55.41	XM_020810429	50							XM_007070228	51.23	XM_005292770	45.19	XM_006124682	58.83
MMEL1	NM_033467	60.17	XM_007902085	46.8	XM_005986025	42.05	XM_006641946	45.65	XM_018552313	46.73	NM_001127095	40.96	XM_014605790	44.78	XM_006016205	41.77	XM_019541260	47.37	XM_019511662	46.97			XM_015411131	49.45	XM_020810426	47.45							XM_007070165	46.63	XM_008167198	43.65	XM_014574383	48.3	XM_009671609	39.56	XM_013944185	43.93	XM_010225280	45.04	XM_005011035	41.67	XM_013194738	42.29	XM_015882539
TTC34	NM_001242672	68.23	XM_007902168	60.54	XM_005986090	45.17	XM_015336919	65.06	XM_018552291	49.8	XM_002938491	42.19	XM_019493955	50.28	XM_025211877	50.84	XM_019541259	50.38	XM_019511661	50.28	XM_003229329	47	XM_015411120	53.98	XM_020810418	50.35			XM_007427114	52.07			XM_007070227	51.38	XM_008167200	49.06	XM_025185467	52.02	XM_009671676	48.41	XM_013944155	47.55	XM_010225284	44.08	XM_013091670	46.72	XM_013194727	46.26	XM_015882123
ACTRT2	NM_080431	60.82	XM_007902087	55.08	XM_005986027	45.63	XM_006641961	51.24															XM_015411171	47.45	XM_020808032	47.35					XM_014074696	55.84			XM_005292774	46.88									XM_005011032	50.85
PRDM16	NM_022114	56.58	XM_007902170	56.84	XM_005986031	49.77	XM_015337214	46.38	XM_018552747	46.67	XM_018095464	41.77	XM_019493856	44.08	XM_025211999	48.91	XM_019541249	44.23	XM_019511653	44.1			XM_015411108	53.58	XM_020808011	55.31	XM_015818859	55.96	XM_015888422	52.33	XM_014073101	55.78	XM_007070162	48.03	XM_005292778	47.59	XM_025185468	47.23	XM_009671678	51.13	XM_013944157	53.82	XM_010216430	55.63	XM_021266568	50.91	XM_013194762	52.02	XM_015882499
ARHGEF16	NM_014448	64.61	XM_007902088	55.56	XM_005986032	48.3	XM_015337295	50.36	XM_018576903	50.86	NM_001016860	40.05	XM_014605795	56.04	XM_014523326	55.22	XM_019541248	54.68	XM_019511652	54.18			XM_015411097	62.01	XM_020808043	56.2	XM_015818860	54.65	XM_015888423	49.81	XM_014073104	58.33	XM_007070161	55.67	XM_005292781	54.71	XM_014574362	59.75	XM_009671619	48.58	XM_013944159	55.93	XM_010216431	58.73	XM_021266565	63.22	XM_013194802	63.51	XM_015882535
MEGF6	NM_001409	63.1	XM_007902171	61.31	XM_014490839	50.6	XM_015336921	51.51	XM_018576690	55.02	XM_002933860	45.65	XM_014605793	52.04	XM_014523337	52.23	XM_019541243	52.42	XM_019511651	52.16	XM_008121996	56.1	XM_015405472	57.49	XM_020808012	55.15	XM_015818861	61.88	XM_007430213	59.48	XM_014073102	54.41			XM_008167208	52.2			XM_009671624	52.78	XM_013944162	56.45	XM_010216432	61.22	XM_021266554	66.45	XM_013194704	66.4	XM_015882621
TPRG1L	NM_182752	54.18	XM_007902172	42.64	XM_005986033	50.52	XM_006641957	43.03			NM_001011483	43.43	XM_014605789	41.26	XM_014522980	40.02	XM_019541246	40.82	XM_019511540	43.14			XM_015405473	47.47	XM_020808013	45.95	XM_015818865	60.94	XM_007430214	50.95	XM_014057772	53.08	XM_007070225	42.86	XM_005298453	40.48	XM_006124689	39.9	XM_009671679	37.82	XM_013944163	39.06	XM_010224400	47.03	XM_013091640	43.63	XM_013194787	41.1	XM_015882589
WRAP73	NM_017818	56.21	XM_007902089	44.24	XM_005986035	49.22	XM_006642058	46.64	XM_018576993	52.2	NM_203697	44.75	XM_006259597	42	XM_006016216	45.55	XM_019541242	39.95	XM_019511650	40.79	XM_008125730	53.1	XM_015405474	48.58	XM_020808039	48.87	XM_015818866	51.38	XM_007430210	46.76			XM_007070158	46.71	XM_005298454	45.49	XM_006124688	41.41	XM_009671625	41.46	XM_013944223	41.92	XM_010224401	47.18	XM_021266552	45.36	XM_013194786	44.91	XM_015882566
TP73	NM_001126240	60.63	XM_007902092	49.81	XM_005986034	52.66	XM_015337090	43.85	XM_018576886	51.2	XM_002933855	44.96	XM_019493927	50.79	XM_025212131	46.79	XM_019541231	47.03	XM_019511638	48.67	XM_008124011	59.7	XM_015418662	57.07	XM_020808025	54.77	XM_015818867	58.05	XM_007445093	56.52			XM_007070159	53.11	XM_005298448	48.93	XM_006124687	51.82	XM_009671626	49.77	XM_013944166	55.67	XM_010224396	59.3	XM_005011025	55.28	XM_013194785	54.8	XM_015882545
CCDC27	NM_152492	58.37	XM_007907290	44.85	XM_014489729	43.11	XM_015337198	44.9	XM_018552639	45.01	XM_012967332	41.71	XM_014605785	51.76	XM_025212169	52.21	XM_019541223	53.49	XM_019511635	53.11	XM_008124009	55.1			XM_020808017	53.11			XM_015891068	51.34			XM_007070157	46.13	XM_008167153	47.42	XM_025185470	47.74	XM_009671629	50	XM_013944225	43.32	XM_010224403	58.26	XM_021266560	51.31	XM_013198618	46.44	XM_015882569
SMIM1	NM_001163724	66.91	XM_007907278	49.79	XM_014489909	45.93	XM_015336951	39.12	XM_018552653	45.35	XM_002937455	41.19	XM_006270276	53.19	XM_006016222	54.68	XM_019541221	54.14	XM_019511633	53.85													XM_007070223	45.57	XM_005298440	47.45	XM_006124695	53.64
LRRC47	NM_020710	57.61	XM_007907282	51.81	XM_014489955	53.82	XM_006642069	51.43	XM_018552677	53.89	NM_001127162	47.81	XM_014605784	44.56	XM_006016253	43.51	XM_019541707	48.38	XM_019511537	43.02	XM_008121214	57.5	XM_015414691	55.28	XM_020781252	56.72	XM_015820360	57.36	XM_007440779	56.71	XM_014061793	57.36	XM_007070222	48.21	XM_005298474	55.51	XM_006124698	43.7	XM_009671680	43.97	XM_013944164	51.22	XM_010224405	54.47	XM_005011082	46.2	XM_013198620	46.58	XM_015882558
CEP104	NM_014704	48.71	XM_007897797	46.73	XM_014491859	49.74	XM_015337168	42.18	XM_018564080	48.61	XM_012967336	43.01	XM_006270295	43.59	XM_014523389	43.05	XM_019541218	42.34	XM_019511631	44.1	XM_016997638	53.4	XM_015414685	51.21	XM_020781175	54.5	XM_015820358	58.88	XM_007440777	50.97	XM_014057878	61.68	XM_007070156	44.78	XM_005298433	41.33	XM_025185451	41.09	XM_009671632	42.73	XM_013944210	43.97	XM_010224406	45.18	XM_005011023	41.97	XM_013198609	40.82	XM_015882527
DFFB	NM_001282669	52.08	XM_007897796	42.64	XM_005986041	45.92	XM_006641972	43.49	XM_018564081	46.46	NM_001127164	42.89	XM_006270296	43.91	XM_025212223	45.07	XM_019541216	41.95	XM_019511627	43.8	XM_003227838	55.4	XM_015414692	48.81	XM_020781173	49.24	XM_015820381	54.56	XM_007440780	47.17	XM_014057887	51.79	XM_007070220	41.81	XM_008167151	40.39	XM_025185452	41.49	XM_009671683	39.06	XM_013944224	37.07	XM_010224399	43.24	XM_013091629	44	XM_013198576	39.58	XM_015882594
C1ORF174	NM_207356	47.8	XM_007897795	48.47			XM_015337166	42	XM_018564079	52.5			XM_006270297	48.11	XM_014522997	42.35	XM_019541215	46.45	XM_019511626	47.25	XM_008121219	54.5	XM_015414693	53.66	XM_020781177	56.23			XM_007440778	53.25	XM_014057879	55.56	XM_007070219	45.25	XM_008167152	39.84	XM_025185472	37.3							XM_021266559	41.47			XM_015882611
AJAP1	NM_001042478	63.91	XM_007897907	59.62	XM_005986096	48.6	XM_015337271	37.07	XM_018564082	42.79	NM_001078895	42.62	XM_019494005	42.11	XM_025193409	44.43	XM_019541188	41.17	XM_019511625	43.09	XM_016997635	58	XM_015424120	54.66	XM_020781255	49.83	XM_015812724	53.4	XM_007440626	52.48	XM_014054444	59.18	XM_007070155	48.4	XM_008167144	41.98	XM_006124700	42.12	XM_009671684	47.57			XM_010220183	58.78	XM_021266557	50.12	XM_013198578	47.06	XM_015882591
NPHP4	NM_001291593	59.96	XM_007897789	47.2	XM_014492901	52	XM_015337160	45.73	XM_018576510	48.89	NM_001100238	41.4	XM_014605805	48.07	XM_025206411	47.92	XM_019541170	49.62	XM_019511610	48.19	XM_016997634	62.3	XM_015429815	54.73	XM_020800013	51.86	XM_015812725	61.08	XM_015888855	57.69	XM_014066975	61.4	XM_007070154	52.21	XM_005298426	50.75	XM_014574367	54.26	XM_009671685	52.96	XM_013950662	55.73	XM_010220182	64.24	XM_013091627	61.85	XM_013198579	61.09	XM_015882497
KCNAB2	NM_001199860	60.84	XM_007897879	48.96	XM_005996575	38.95			XM_018552641	45.95	XM_002937544	40.99	XM_014605802	47.21	XM_014520791	47.19	XM_019541178	47.17	XM_019511617	47.12	XM_003230047	47.9	XM_015429819	53.75	XM_020800019	54.6	XM_015812756	55.38	XM_007432798	48.82	XM_014066978	52.79	XM_007070150	50.48	XM_005298429	45.92	XM_025185453	51.42	XM_009671686	52.66	XM_013952540	56.37			XM_021266551	58.67	XM_013198623	63.99	XM_015882571
CHD5	NM_015557	60.16	XM_007897927	57.42			XM_006642050	55.67	XM_018552455	47.74	XM_018095699	42.49	XM_014605782	52.7	XM_025206383	53.74	XM_019541165	52.81	XM_019511606	52.71	XM_008123154	56.6	XM_015429816	53.49	XM_020800027	53.53			XM_007432801	53.91			XM_007070218	52.99	XM_008167142	53.16	XM_025185454	58.27	XM_009671635	53.35	XM_013952541	55.3			XM_021266550	54.18	XM_013198580	53.94	XM_015882476
RPL22	NM_000983	41.92	XM_007897875	48.65	XM_005996591	46.88	XM_015336985	50.19	XM_018552474	47.79	NM_001016655	40.22	XM_014605806	42.29	XM_025206416	39.01	XM_019541168	40.52	XM_019511605	38.96	XM_003229176	58	XM_015429821	50.98	XM_020800030	52.33	XM_015812764	50.69	XM_007432799	43.42			XM_007070216	42.8	XM_005298422	40.49	XM_006124701	46.75			XM_013952545	54.74	XM_010222823	57.37	XM_005011075	57.69			XM_015882617
RNF207	NM_207396	56.03	XM_007897876	53.86	XM_014488705	47.61	XM_015336978	49.82	XM_018576522	48.97	XM_002937546	43.38	XM_006262070	45.55	XM_006025562	47.46	XM_019541164	46.73	XM_019511604	46.48	XM_008124409	59.4	XM_015429817	52.29	XM_020799956	53.53	XM_015812727	57.96	XM_015890945	53.6	XM_014065737	58.67	XM_007070149	51.04	XM_005298419	48.02	XM_006124703	48.61							XM_021266549	63.76	XM_013198581	63.61	XM_015882551
ICMT	NM_012405	50.01	XM_007897874	52.59			XM_015336982	46.06	XM_018552346	54.43	XM_002933841	39.8	XM_006262085	40.02	XM_006025564	37.86	XM_019541695	38.17	XM_019511603	37.32			XM_015429820	51.1	XM_020800006	51.43	XM_015812745	52.66	XM_007443401	53.5	XM_014062713	41.74	XM_007070148	45.31	XM_005287090	47.07	XM_025185473	41.22	XM_009671642	43.94	XM_013952544	46.33	XM_010217558	62.27	XM_005031903	53.21	XM_013198628	53.98	XM_015882597
HES3	NM_001024598	68.29	XM_007902175	58.8			XM_015336905	47.09	XM_018576532	48.6	XM_002933842	43.21													XM_020800012	66.51			XM_007440551	62			XM_007070215	51.6	XM_008173708	68.4
GPR153	NM_207370	65.67	XM_007902084	53.8	XM_005994212	50.46	XM_015336924	51.92	XM_018552761	45.23	NM_001128052	43.49	XM_006262069	56.25	XM_006025565	55.05	XM_019541163	49.28	XM_019511602	49.14			XM_015411375	60.49	XM_020799977	58.8	XM_015812726	59.29	XM_007440552	58.74	XM_014057891	55.56	XM_007070147	58.43	XM_005287083	50.33	XM_025185455	66.2							XM_005011073	66.55	XM_013198582	65.28	XM_015882556
ACOT7	NM_007274	62.73	XM_007902082	48.34	XM_005994204	47.84	XM_015336868	48.57	XM_018576546	48.16	NM_001078900	39.86	XM_014605788	49.28	XM_006025567	48.65	XM_019541161	49.39	XM_019511599	49.54	XM_003230650	52.5	XM_015411376	56.15	XM_020799966	58.5	XM_015812765	56.44	XM_007440550	54.7	XM_014066977	59.25	XM_007070146	48.42	XM_008173705	45.4	XM_006124705	54.24	XM_009671644	47.87	XM_013952542	57.38	XM_010217559	60.18	XM_021266548	62.28	XM_013198583	60.53	XM_015882580
HES2	NM_019089	57.34	XM_007902078	45.93	XM_005994202	38.31	XM_006642052	47.51	XM_018552358	48.55	XM_002933843	49.31	XM_014605781	75.61									XM_015406260	55.37	XM_020800005	60.49	XM_015812729	59.33			XM_014065736	61.36	XM_007070214	68.37	XM_008173707	66.31													XM_015882122
ESPN	NM_031475	68.14	XM_007902167	52.45	XM_014487352	50.98	XM_015337278	52.77	XM_018576596	52.51	XM_012967357	43.23			XM_025206420	58.41	XM_019541694	59.82	XM_019511536	60.45			XM_015406261	60.49	XM_020800002	53.15	XM_015812730	63.45			XM_014075692	55.69	XM_007070213	60.72	XM_008173704	57.57											XM_013198585	67.27	XM_015882500
TNFRSF25	NM_001039664	63.31	XM_007897917	55.66			XM_015337204	49.28					XM_019498424	59.45	XM_025206406	58.38	XM_019541160	59.72	XM_019511598	60.05					XM_020800001	59.19							XM_007070212	64.5	XM_005287087	64.56									XM_005011072	71.12	XM_013198586	67.81	XM_015882568
PLEKHG5	NM_001042663	64	XM_007897919	59.48	XM_014487354	49.43	XM_015336915	63.88	XM_018552687	49.53	XM_012967360	42.17	XM_019481006	59.37	XM_025206399	59.17	XM_019541156	60	XM_019511597	59.04			XM_015406262	58.76	XM_020799982	58.79	XM_015812731	59.1	XM_007438429	60.14			XM_007070211	64.06	XM_008173703	63.13					XM_013944486	63.66			XM_021279004	64.61	XM_013198587	65.07	XM_015882520
NOL9	NM_024654	48.75	XM_007897859	54.84	XM_005994200	48.43	XM_015337317	57.68	XM_018576972	50.15	XM_002933847	39.79	XM_019480986	45.19	XM_006025568	47.27	XM_019541693	54.04	XM_019511535	50.65	XM_003225692	59.1	XM_015406257	54.38	XM_020800000	53.64	XM_015812732	59.77	XM_015889871	52.81	XM_014074441	59.49	XM_007070145	43.79	XM_005287075	46.36	XM_014573654	46.35	XM_009678795	47.81	XM_013957463	47.12	XM_010220978	57.98	XM_005030159	46.98	XM_013198625	46.72	XM_015882550
TAS1R1	NM_138697	58.37	XM_007894997	47.84			XM_015337079	41.9	XM_018576608	46.12	XM_012960293	41	XM_006262077	54.61	XM_006025578	53.24	XM_019541159	53.07	XM_019511596	52.02	XM_016998922	55	XM_015406253	55.88	XM_020799999	50.64									XM_005287086	54.71	XM_006123118	57.23							XM_021279008	58.62			XM_015882121
ZBTB48	NM_001278647	59.26	XM_007902121	55.59	XM_014487350	51.79			XM_018576982	51.48	XM_002933851	42.6	XM_006262068	53.13	XM_006025569	51.95	XM_019541152	52.69	XM_019511593	52.48	XM_008125012	64.8	XM_015406258	55.42	XM_020800025	56.93	XM_015812766	60.99	XM_007438428	58.22	XM_014074443	61.46	XM_007060325	49.18	XM_005287068	50.39	XM_014573658	45.38	XM_009678817	53	XM_013957444	50.63	XM_010220980	64.48	XM_021279005	58.4	XM_013198606	56.63	XM_015882565
KLHL21	NM_001324309	61.41	XM_007902123	59.96	XM_005994195	44.53	XM_015337056	54.25	XM_018576666	54.18	XM_002933852	45.82	XM_006262076	49.88	XM_006025579	43.32	XM_019541151	49.75	XM_019511534	42.98	XM_016999240	68.3	XM_015406254	60.29	XM_020799997	47.31	XM_015812733	70.95	XM_007438430	54.09			XM_007060324	57.4	XM_005287071	45.22	XM_014573659	45.32	XM_009678816	47.12	XM_013957443	53.97	XM_010220981	64.91	XM_005030164	51.31	XM_013198603	59.19	XM_015882120
PHF13	NM_153812	54.11	XM_007902120	59.39	XM_005994193	44.92	XM_015337061	60.98	XM_018576678	51.33	NM_001006860	48.02	XM_006262067	50.24	XM_006025570	49.91	XM_019541150	50.2	XM_019511591	51.3	XM_003224335	47.5	XM_015406255	63.68	XM_020799996	59.83	XM_015812767	61.04	XM_007425289	58.47	XM_014074442	59.76	XM_007060332	50.62	XM_005287072	49.79	XM_025184679	47.9	XM_009678814	50.58	XM_013957442	51.01			XM_005030165	61.65	XM_013198588	50.74	XM_015882596
THAP3	NM_001195752	59.56	XM_007902117	48.06	XM_005994191	46.61	XM_015337060	49.96					XM_019480992	48.24	XM_025206419	46.22	XM_019541149	47.69	XM_019511589	46.41													XM_007060331	54.33	XM_005287066	61.11	XM_014573655	49.22
DNAJC11	NM_018198	55.43	XM_007902119	48.96	XM_014487349	45.34	XM_006641919	50.6	XM_018576915	50.56	NM_001079115	43.94	XM_019480991	45.66	XM_025206417	43.68	XM_019541148	48.34	XM_019511588	47.64			XM_015409136	54	XM_020799974	57.61	XM_015812768	60.07	XM_007425288	56.94	XM_014052177	58.75	XM_007060323	48.41	XM_005287067	46.29	XM_025184677	48.87	XM_009678794	46.25	XM_013957441	45.31	XM_010220977	51.31	XM_021279009	44.16	XM_013198594	47.82	XM_015882559
CAMTA1	NM_001195563	49.13	XM_007902176	59.45	XM_014487342	54.59	XM_015336914	61.57	XM_018552416	50.89	XM_018095700	40.82	XM_019480990	45.5	XM_025213014	44.42	XM_019541692	44.11	XM_019511533	44.01	XM_016998923	65	XM_015409145	55.98	XM_020799960	62.77	XM_015812746	58.91	XM_007424943	56.73	XM_014067847	58.9	XM_007060330	47.38	XM_005287057	45.19	XM_025181027	44.81	XM_009667040	45.5	XM_013957460	49.01	XM_010215080	48.01	XM_005030162	33.63	XM_013198592	43.97	XM_015882485
VAMP3	NM_004781	42.29	XM_007902115	53.84	XM_005994190	46.79	XM_015337231	47.14	XM_018552434	47.08	NM_001016972	38.63	XM_006267863	43.07	XM_025213024	41.14	XM_019541145	42.84	XM_019511587	42.3	XM_008124100	42.1	XM_015409126	41.09	XM_020799995	42.06	XM_015812749	43.16	XM_007424942	49.94			XM_007060329	47.62	XM_005287055	54.41	XM_006117968	41.51	XM_009667039	50.05	XM_013957440	46.21	XM_010215081	52.17	XM_021275498	52.77	XM_013198590	47.16	XM_015882620
PER3	NM_001289861	45.99			XM_014487348	50.61	XM_015336913	61.89	XM_018552549	50.71	NM_001079228	43.4	XM_019480987	44.13	XM_025213018	49.85							XM_015409125	48.96	XM_020799965	58.08			XM_007445493	49.9									XM_009667036	41.45	XM_013957461	41	XM_010215073	45.73	XM_005024246	48.38	XM_013198621	44.87	XM_015882507
UTS2	NM_006786	40.75					XM_015336912	55.54			XM_002933853	42.15	XM_006267862	47.19	XM_006031371	46.05	XM_019541748	46.97	XM_019512045	46.98					XM_020800007	51.63							XM_007060322	49.87	XM_005287054	45.71	XM_006117967	41.79	XM_009667035	44.98	XM_013957447	48.44	XM_010215074	49.6	XM_005024238	38.6	XM_013198622	37.26	XM_015882619
TNFRSF9	NM_001561	43.68	XM_007902128	52.09	XM_014487339	50.76	XM_015337107	49.69	XM_018552657	44.82	XM_018095686	45.66	XM_019480985	50.95	XM_025213017	46.51	XM_019541691	46.98	XM_019511531	47.16			XM_015409150	53.05	XM_020799994	65.72					XM_014075544	53.17	XM_007060328	48.96	XM_005287050	50.11			XM_009667033	41.15	XM_013957438	43.37	XM_010215075	42.26	XM_021275509	42.55	XM_013198591	39.59	XM_015882588
PARK7	NM_001123377	47.77	XM_007897878	49.92	XM_005994185	52.73	XM_015336968	52.41	XM_018552671	52.02	NM_001015851	37.81	NM_001287289	42.25	XM_014523523	45.37	XM_019541142	46.96	XM_019511584	46.9	XM_003229838	60.9	XM_015409130	52.83	XM_020800023	60.22	XM_015812771	59.22	XM_007424941	57.16			XM_007060321	47.81	XM_005287053	49.9	XM_006117966	46.82	XM_009667032	45.69	XM_013957446	45.14	XM_010215077	48.56	XM_005024242	44.99	XM_013198595	41.99	XM_015882599
ERRFI1	NM_018948	43.54	XM_007897866	54.58	XM_005994183	45.27	XM_015337018	48.3	XM_018552670	44.85	NM_001142047	39.08	XM_006275725	43.92	XM_025213019	47.69					XM_003229839	63.5	XM_015409123	53.86	XM_020799981	63.38	XM_015812773	60.59	XM_007424938	52.12	XM_014073431	60.58	XM_007060320	46.93	XM_008173693	40.6	XM_006117964	43	XM_009667031	38.36	XM_013957458	39.27	XM_010215078	45.85	XM_005024244	40.59	XM_013198599	38.21	XM_015882562
SLC45A1	NM_001080397	63.24	XM_007897867	57.34	XM_005994207	54.99	XM_015336895	59.03	XM_018552679	48.05	NM_001102873	40.54	XM_019480995	46.25	XM_025213023	45.9					XM_003230105	61.4	XM_015418671	56.52	XM_020808008	56.61	XM_015818869	57.72	XM_007442274	56.47	XM_014072889	54.83	XM_007060327	47.16	XM_005287044	48.19	XM_006117963	46.4	XM_009687176	48.53	XM_013957448	50.49	XM_010215079	50.5	XM_021275510	48.57	XM_013198602	50.72	XM_015882529
RERE	NM_001042681	56.02	XM_007902054	58.38	XM_014486721	46.27	XM_015336928	53.91	XM_018557504	50.17	XM_002936381	46.71	XM_014610374	50.16	XM_014525590	49.13	XM_019541623	52.55	XM_019511789	50.99	XM_016996561	52.8	XM_015411042	60.54	XM_020781992	50.3	XM_015821425	60.59	XM_007441552	60.2	XM_014073071	50.98	XM_007070254	54.97	XM_005292877	48.68	XM_025186677	49.72	XM_009671662	46.53	XM_013940370	53	XM_010213926	51.01	XM_021275501	49.26	XM_013194219	46.76	XM_015882638
ENO1	NM_001201483	52.36	XM_007902055	48.93	XM_005985977	42.92	XM_015337190	59.01	XM_018557509	46.64	NM_203813	44.97	NM_001287269	49.44	XM_006035454	49.41	XM_019541628	49.91	XM_019511786	49.86	XM_008118581	57.4	XM_015411035	56.75	XM_020782246	51.77	XM_015821442	52.17	XM_007432052	51.46	XM_014061418	47.99	XM_007070207	49.12	XM_005292876	50.88	XM_014575516	50.59	XM_009671480	48.1	XM_013940372	47.57	XM_010213927	49.36	NM_001310404	50.2	XM_013194248	50.15	XM_015882732
CA6	NM_001215	49.35	XM_007902163	48.69	XM_005986074	40.43	XM_015336881	58.06	XM_018557497	43.97	NM_001079014	43.5	XM_014610372	51.95	XM_006035459	52.3	XM_019541629	54.15	XM_019511780	53.39	XM_003230488	55.8	XM_015411041	51.7	XM_020782351	53.68	XM_015821424	53.55	XM_007432046	52.68			XM_007070255	51.52	XM_005293026	54.37	XM_006127096	52.76			XM_013960384	57.13	XM_010215561	64.87			XM_013194220	56.49	XM_015882127
SLC2A5	NM_001135585	52.58	XM_007902058	44.41	XM_005986073	39.41	XM_006642100	48.73	XM_018557517	45.56	NM_001008186	42.86	XM_014610373	48.94	XM_014525592	48.65	XM_019541630	49.99	XM_019511781	51.96	XM_016999281	54.3	XM_015411037	54.63	XM_020781963	49.32	XM_015821435	54.52	XM_007432043	54.6			XM_007053744	50.48	XM_008167263	52.53	XM_006127095	53.01	XM_009671479	49.25	XM_013960415	49.12	XM_010218555	50.75	XM_005015431	52.5	XM_013194245	51.34	XM_015882813
GPR157	NM_024980	67.91	XM_007902057	48.04	XM_005985974	41.16			XM_018557518	49.35	NM_001131040	39.43	XM_014610407	52.09	XM_025191609	53.35	XM_019541634	52.86	XM_019511778	52.56			XM_015411039	57.01	XM_020781989	59.07	XM_015821423	60.94	XM_007440817	49.54			XM_007053743	57.42	XM_005292873	52.62	XM_006127094	54.73	XM_009671477	47.57	XM_013960605	54.56	XM_010218554	62.2	XM_021269453	58.63	XM_013194250	54.68	XM_015882781
H6PD	NM_001282587	55.76	XM_007902059	60.57	XM_014486366	37.46	XM_015336927	52.36	XM_018557498	46.69	NM_001113034	41.41	XM_006276318	53.86	XM_025191606	53.7	XM_019541637	52.99	XM_019511776	52.58	XM_008122472	52.8	XM_015411040	60.67	XM_020782234	60.55	XM_015821434	58.19	XM_007440818	54.25	XM_014064346	56.47	XM_007053723	60.2	XM_008167262	59.78	XM_014575512	59.16	XM_009671478	54.07	XM_013960397	54.82	XM_010212490	61.09	XM_005015429	54.43	XM_013194286	51.73	XM_015882795
SPSB1	NM_025106	56.36	XM_007902062	46.53	XM_005985971	39.61	XM_006641990	48.98	XM_018557499	44.77	XM_002936557	40.72	XM_014610427	48.47	XM_006035457	47.4	XM_019541641	49.6	XM_019511774	51.8	XM_003228693	47.9	XM_015411036	56.91	XM_020782233	50.91	XM_015821433	60.46	XM_007440819	55.09	XM_014073599	50.09	XM_007053722	55.11	XM_005292872	47.99	XM_006127090	46.86	XM_009671474	46.9	XM_013960572	46.34	XM_010212484	58.11	XM_005015425	55.46	XM_013194263	47.67	XM_015882782
SLC25A33	NM_032315	48.31	XM_007902063	49.59	XM_005985968	40.72	XM_015337305	51.28	XM_018570167	53.62			XM_006276316	44.63	XM_025211092	42.49	XM_019541642	44.84	XM_019511773	45.11	XM_008122479	61.8	XM_015411032	54.6	XM_020781988	47.67	XM_015821420	51.13	XM_015890946	51.48	XM_014071918	52.8	XM_007072794	50.63	XM_005292867	46.32	XM_006139696	43.62	XM_009671470	43.89	XM_013960373	50.4	XM_010212483	44.75	XM_021269452	43.39	XM_013194285	43.17	XM_015882812
TMEM201	NM_001010866	62.55	XM_007902130	61.54	XM_014486096	41.4	XM_015337029	44.55	XM_018570168	54.36			XM_006276315	51.94	XM_014522884	51.47	XM_019541644	51.97	XM_019511772	52.31	XM_008113627	61	XM_015407672	62.37	XM_020782229	51.27	XM_015821432	58.62	XM_007443404	55.19			XM_007053742	56.87	XM_008167259	56.7	XM_006127087	50.37	XM_009671661	47.51	XM_013960554	47.93	XM_010212489	54.51	XM_005015434	46.86	XM_013194260	47.08	XM_015882674
PIK3CD	NM_005026	57.42	XM_007902129	51.28	XM_014490838	38.65	XM_015337027	46.42	XM_018570171	52.79			XM_019493837	50.24	XM_006016143	50.16	XM_019541645	49.51	XM_019511770	49.91	XM_016994826	50.3	XM_015407670	57.55	XM_020782226	50.46	XM_015821419	51.4	XM_007420116	52.71	XM_014073019	49.01	XM_007053721	51.03	XM_005292863	50.92	XM_014575510	45.15	XM_009671469	48.25	XM_013960545	48.63	XM_010216216	50.21	XM_021269449	48.96	XM_013194223	44.75	XM_015882644
CLSTN1	NM_001009566	58.9	XM_007902135	42.87	XM_014485983	37.12	XM_015337134	47.77	XM_018570172	53.46			XM_019493945	45.15	XM_025212241	45.29	XM_019541743	44.02	XM_019511551	44.07	XM_008113630	50.4	XM_015407668	56.25	XM_020781985	54.64	XM_015821418	58.67	XM_007420115	54.18	XM_014073020	52.37	XM_007053741	44.61	XM_008167258	44.12	XM_025186659	44.07	XM_009671465	42.07	XM_013960365	41.43	XM_010216227	43.26	XM_021269454	41.3	XM_013194228	41.76	XM_015882645
CTNNBIP1	NM_001012329	57.08	XM_007902132	48.58	XM_005985964	36.66	XM_006641988	41.09	XM_018570169	58.53	NM_001008102	37.37	XM_006276571	41.88	XM_006016146	40.06	XM_019541647	39.79	XM_019511769	40.16	XM_003222733	47	XM_015407676	49	XM_020782224	53.51	XM_015821431	49.31	XM_007420102	46.35			XM_007053720	50			XM_014575506	40.31	XM_009671463	41.36	XM_013960516	39.65	XM_010216215	43.83	XM_005015421	41.9	XM_013194232	41.81	XM_015882415
LZIC	NM_001316973	41.27	XM_007902131	53.15	XM_005986070	41.4	XM_015337120	40.72	XM_018570170	53.84	NM_001017291	39.31	XM_006276572	40.32	XM_006016147	43.79	XM_019541648	39.01	XM_019511764	40.34	XM_003228734	44	XM_015407675	46.84	XM_020782220	45.14	XM_015821440	48.59	XM_007420101	43.56			XM_007053717	47.92	XM_005292858	44.49	XM_006127078	42.12	XM_009671461	40.58	XM_013960483	42.43	XM_010216213	40.46	XM_005026355	41.74	XM_013194241	41.32	XM_015882407
NMNAT1	NM_001297778	45.65	XM_007902142	53.31	XM_005985961	38.63	XM_006642092	55.49	XM_018576855	50.3	NM_001016772	38.83	XM_014610383	41.17	XM_014523110	41.17	XM_019541651	41.49	XM_019511763	41.64			XM_015407667	52.74	XM_020782218	51.27	XM_015821429	58	XM_007420100	49.71	XM_014074233	55.08	XM_007053718	44.24	XM_005292861	42.17	XM_006127072	43.3	XM_009671462	41.02	XM_013960469	40.52	XM_010216210	41.85	XM_005026352	37.19	XM_013194239	38.51	XM_015882404
RBP7	NM_052960	46.59	XM_007902140	44.44	XM_005986069	36.85			XM_018576961	47.73			XM_014610359	41.28	XM_006016152	49.15	XM_019541653	40.94	XM_019511762	41.41	XM_016998147	48.9	XM_015428519	44.84	XM_020782223	47.58	XM_015821428	43.7	XM_007420099	45.85	XM_014074234	48.15	XM_007053716	43.55	XM_005292850	43.81	XM_006127070	43.03	XM_009671660	42.48	XM_013960502	41.15	XM_010216212	40.27	XM_005026351	40.56	XM_013194243	41.54	XM_015882413
UBE4B	NM_001105562	49.12	XM_007902145	44.18	XM_005985957	42.63	XM_015337201	52.18	XM_018552614	50.68	XM_004916027	41.27	XM_006271376	45.34	XM_006016153	45.85	XM_019541654	44.53	XM_019511760	45.46	XM_008122520	51.7	XM_015407666	53.45	XM_020782216	53.2	XM_015821439	54.83	XM_007420098	51.39	XM_014068455	52.03	XM_007053715	46.13	XM_005292845	46.54	XM_006127067	44.71	XM_009671454	44.1	XM_013960354	44.31	XM_010216226	47.22	XM_005026348	44.92	XM_013194237	45.07	XM_015882401
KIF1B	NM_015074	47.69	XM_007902154	52.8	XM_014491610	41.6	XM_015336926	50.28	XM_018552497	50.17	XM_004916028	41.7	XM_014610385	45.53	XM_025212245	48.25	XM_019541656	48.74	XM_019511753	50.3	XM_016998149	47.7	XM_015427822	53.61	XM_020782192	52.9	XM_015821438	54.2	XM_007420093	51.03	XM_014057029	54.35	XM_007053713	46.88	XM_008167245	47.87	XM_025186650	47.07	XM_009671452	45.15	XM_013960450	43.74	XM_010221033	46.34	XM_005026341	45.62	XM_013194234	42.31	XM_015882374
PGD	NM_001304451	51.2	XM_007902150	52.58	XM_006001297	43.3	XM_006642089	51.15	XM_018576866	53.53	XM_002939556	41.35	XM_014610417	51.74	XM_014522897	49.94	XM_019541667	51.69	XM_019511752	52			XM_015427823	52.3	XM_020782207	51.36	XM_015821437	50.35	XM_015891553	51.75	XM_014071544	48.95	XM_007053712	48.72	XM_005292843	49.71	XM_006127132	46.43	XM_009671453	45.95	XM_013960439	45.44	XM_010221029	46.73	XM_005026358	46.52	XM_013194264	48.49	XM_015882385
APITD1	NM_199294	49.16	XM_007902157	50.07	XM_006001296	38.24	XM_006642088	42.45	XM_018559029	50.16	NM_001171614	40.94	XM_019493975	42.58			XM_019541669	44.13			XM_003228035	44.2			XM_020782210	40.24	XM_015821436	39.29	XM_007420087	42.47			XM_007053740	39.78	XM_005292840	43.41			XM_009671659	38.41	XM_013960341	40.64	XM_010221032	46.3	XM_005026357	39.98	XM_013194221	42.87	XM_015882388
CORT	NM_001302	46.69	XM_007897783	55.01	XM_006001299	41.2	XM_006641984	51.63	XM_018559030	54.61			XM_006259299	58.42	XM_006016160	57.42					XM_008121526	44.7	XM_015416589	60.55	XM_020782213	53.88	XM_015824842	55.96	XM_007420114	51.85			XM_007053707	60.6	XM_005292836	57.65							XM_010215401	67.85	XM_005021277	55.71
DFFA	NM_004401	53.63	XM_007902158	43.64	XM_006001295	40.91	XM_015337210	48.74	XM_018559037	53.29	XM_002939408	37.35	XM_014610423	48.31	XM_025211271	51.5	XM_019541668	46.04	XM_019511751	53.27	XM_003228033	49.7	XM_015427825	53.34	XM_020782209	51.32	XM_015821427	47.72	XM_007420086	46.08	XM_014057033	48.33	XM_007053711	54.53	XM_008167244	47.25	XM_006127061	42.76	XM_009671658	42.88	XM_013960330	50.61	XM_010221030	49.29	XM_005026338	46.8	XM_013194265	45.98	XM_015882387
PEX14	NM_004565	60.93	XM_007902160	53.65	XM_014491621	41.51	XM_015337209	48.16	XM_018559036	52.7	XM_002939410	40.52	XM_014610404	52.74	XM_006016156	53.01	XM_019541672	53.13	XM_019511749	52.82	XM_008121524	53.2	XM_015427820	56.11	XM_020782208	54.01	XM_015821417	55.93	XM_007420085	57.45	XM_014075578	56.83	XM_007053739	55.06	XM_005292839	56.07	XM_006127059	53.47	XM_009671657	47.71	XM_013960319	49.21	XM_010213592	52.53	XM_013105882	48.43	XM_013194222	47.81	XM_015882386
CASZ1	NM_001079843	61.26	XM_007902180	57.7	XM_014491617	43.34	XM_015337175	53.24	XM_018559032	47.84	XM_012966965	43.58	XM_006259303	57.14	XM_025211300	56.93	XM_019541674	57.06	XM_019511746	56.85	XM_016997738	58.1	XM_015427827	56.74	XM_020782189	57.23	XM_015821426	59.56	XM_007420082	57.04	XM_014067282	58.54	XM_007053710	56.47	XM_008167238	56.19	XM_006127056	50.55	XM_009671656	53.92	XM_013960308	55.83	XM_010213590	54.89	XM_013105876	54.22	XM_013194254	55.32	XM_015882416
C1ORF127	NM_001170754	59.84					XM_015337207	55.15			XM_018095647	39.04
TARDBP	NM_007375	40.6	XM_007897784	54.25	XM_005994008	45.68	XM_015337208	49.18	XM_018559034	48.93	NM_001244758	41.81	XM_006259302	44	XM_006016159	39.46	XM_019541681	43.74	XM_019511743	44.8			XM_015427831	46.26	XM_020782182	45.2	XM_015824844	46.3	XM_007420081	46.1	XM_014065409	46.24	XM_007053709	41.29	XM_005292838	42.13	XM_006127050	42.18	XM_009671448	44.9	XM_013940036	49.76	XM_010215399	45.98	XM_013101195	45.53	XM_013187959	49.41	XM_015882431
MASP2	NM_006610	51.11	XM_007897788	42.74	XM_014487226	37.37	XM_015336880	48.52			NM_001011037	38.93	XM_006259301	56.92	XM_006016158	40.65	XM_019541677	40.55	XM_019511740	47.1			XM_015427824	48.92	XM_020782174	50.24	XM_015824849	49.81	XM_007420080	49.98	XM_014065408	44.4	XM_007053708	45.86	XM_008167235	52.54	XM_014575498	52.91	XM_009671449	49.55	XM_013940060	44.79	XM_010215400	48.23	XM_005021274	44.8	XM_013187956	43.35	XM_015882424
SRM	NM_003132	64.18	XM_007897781	52.36	XM_014487225	41.76	XM_006641983	44.82	XM_018559024	54.72	XM_002939409	44.45	XM_019493923	54.96	XM_025211333	54.33	XM_019541744	54.91	XM_019511549	53.12	XM_008121883	51.5	XM_015409464	56.19	XM_020781984	51.34	XM_015823846	55.46	XM_015891503	51.48	XM_014065407	58.02	XM_007053706	53.33	XM_005292835	54.23	XM_006127049	50.81	XM_009671655	49.32	XM_013940027	46.8	XM_010215405	51.38	XM_013101248	52.83	XM_013187811	51.3	XM_015882705
EXOSC10	NM_001001998	49.32	XM_007897780	51.05	XM_005994003	43.94	XM_015337040	47.24	XM_018559023	53.84	NM_213668	42.72	XM_014610356	51.67	XM_006016161	51.71	XM_019541745	51.89	XM_019511738	50.96			XM_015409462	57.02	XM_020782172	56	XM_015823847	56.18	XM_007420112	55	XM_014065405	48.18	XM_007053705	48.53	XM_005292834	49.56	XM_006127048	44.82	XM_009671653	48.09	XM_013940024	47.37	XM_010215406	48.97	XM_013101249	47.05	XM_013187810	47.36	XM_015882703
MTOR	NM_004958	52.22	XM_007897779	51.34	XM_014487232	45.35	XM_015337039	58.85	XM_018559022	53.56	XM_018095805	44.1	XM_006259298	50.98	XM_014523163	50.01	XM_019541683	50.25	XM_019511733	50.35	XM_008121887	55.7	XM_015409471	53.02	XM_020782169	57.03	XM_015823848	55.8	XM_007420079	54.48	XM_014065414	54.51			XM_008167229	50.85	XM_006127040	49.23	XM_009671447	48.51	XM_013940023	48.05	XM_010215407	48.75	XM_005021280	48.08	XM_013187965	47.63	XM_015882433
ANGPTL7	NM_021146	47.85	XM_007897777	40.37	XM_005994005	38.4	XM_006642001	49.93	XM_018559033	52.65	NM_001102778	39.19	XM_006259297	46.02	XM_006016162	52.64	XM_019541690	46.32	XM_019511737	46.22	XM_008121886	46.5	XM_015409470	50.85	XM_020782171	55.86					XM_014065403	50.62	XM_007053701	52.34	XM_005292831	47.49	XM_006127038	44.11	XM_009671446	49.33	XM_013940022	50.43	XM_010215402	50.95	XM_005021278	42.98	XM_013187967	43.16	XM_015882434
UBIAD1	NM_013319	51.32	XM_007897776	42.13	XM_005994000	38.4	XM_006642081	44.33	XM_018567775	63.09	NM_001016538	40.6	XM_019494037	54.53	XM_025212268	50.03	XM_019541746	50.61	XM_019511548	51.9	XM_008121888	54.2	XM_015409467	59.83	XM_020782167	52.46	XM_015823849	51.61	XM_007420075	55.62	XM_014065415	52.92	XM_007053704	57.1	XM_005292829	48.95	XM_006127045	47.72	XM_009671445	53.41	XM_013940051	44.19	XM_010225030	59.26	XM_021273549	47.49	XM_013187988	54.33	XM_015882436
DISP3	NM_020780	62.51	XM_007897775	54.95	XM_014487229	40.93	XM_015336935	66.35	XM_018567779	53.22			XM_014610365	59.95	XM_014523011	59.55	XM_019541339	58.36	XM_019511731	59.2	XM_003229331	50.9	XM_015409461	58.79	XM_020782162	54.6	XM_015826354	59.11	XM_007420110	59.27			XM_007053736	60.33	XM_008167226	58.8	XM_025189489	61.76	XM_009671442	53.18	XM_013940050	54.69	XM_010222426	56.38	XM_005021284	52.74	XM_013187947	51.41	XM_015882711
FBXO2	NM_012168	65.89	XM_007897774	50.64	XM_006004271	44.2	XM_015337228	59.08	XM_018567774	48.76			XM_019494023	53.88	XM_006016164	55.16	XM_019541338	55.47	XM_019511730	54.93	XM_003229330	55.4	XM_015409477	53.44	XM_020782158	52.51	XM_015828773	58.83	XM_007420109	59.87	XM_014067496	55.08	XM_007053700	59.01	XM_005292825	55.76	XM_025189494	55.91	XM_009671433	55.39	XM_013940057	48.69	XM_010224848	56.59			XM_013187972	50.22	XM_015882723
FBXO44	NM_001014765	57.77	XM_007897773	51.38					XM_018567773	46.29											XM_008123362	51.1	XM_015409472	52.98	XM_020782160	52.6	XM_015823850	50.96	XM_007420108	51.8							XM_025189490	47.55									XM_013187971	46.03
FBXO6	NM_018438	57.64			XM_014493429	44.36	XM_015336936	62.04	XM_018567772	49.44			XM_006259315	55.52	XM_006016233	52.2	XM_019541336	55.8	XM_019511547	53.11			XM_015409476	55.98							XM_014067498	56.49	XM_007053699	50.57	XM_008167224	51.08			XM_009671434	46.21	XM_013940020	43.53	XM_010224847	51.75	XM_005021292	51.52			XM_015882721
MAD2L2	NM_001127325	59.45	XM_007897841	44.63	XM_005986113	47.43	XM_006641971	38.03	XM_018567778	53.36	NM_001244840	36.09	XM_014610435	53.38	XM_025211375	53.91	XM_019541337	52.83	XM_019511729	52.96			XM_015419893	52.93	XM_020782159	51.42	XM_015823371	50.09	XM_007420074	54.45	XM_014052544	46.24	XM_007053698	49.61	XM_005292823	49.3	XM_006132735	46.84	XM_009671437	45.84	XM_013940021	43.15	XM_010224846	52.26	XM_005021291	47.06	XM_013187973	48.07	XM_015882728
DRAXIN	NM_198545	61.76	XM_007897842	53.04	XM_005986112	51.59	XM_006642045	55.97	XM_018571279	58.77	XM_002937523	36.85	XM_006259295	55.69	XM_006016167	56.27	XM_019541335	55.51	XM_019511728	55.22			XM_015419883	61.99	XM_020781965	56.29	XM_015823372	60.47	XM_007420073	62.36	XM_014063849	59.18	XM_007053697	56.13	XM_005292821	54.58	XM_006127924	55.36	XM_009671431	50.47	XM_013940055	50.48	XM_010224845	55.6	XM_005021293	52.43	XM_013187997	50.71	XM_015882716
AGTRAP	NM_001040194	61.83	XM_007897844	44.16	XM_005986056	45.15	XM_015336983	40.54	XM_018571282	57.33	NM_001015751	35.62	XM_014610424	54.19	XM_006016168	50.6	XM_019541332	53.23	XM_019511726	54.26			XM_015419884	57.61	XM_020782156	56.6	XM_015823376	55.08	XM_007420107	59.88			XM_007053696	54.27	XM_005292817	48.27			XM_009671429	44.99	XM_013940054	44.02	XM_010224850	53.48	XM_021273545	46.53			XM_015882369
C1ORF167	NM_001010881	64.47	XM_007897913	48.29									XM_019494015	60.38	XM_025211392	60.75	XM_019541324	59.9	XM_019511719	59.82					XM_020781982	60.84			XM_015891519	58.72	XM_014071507	56.44					XM_006127911	55.98	XM_009671427	47.59	XM_013940049	52.02			XM_013101204	48.06	XM_013187809	47.74	XM_015882351
MTHFR	NM_005957	57.4	XM_007897847	46.3	XM_005996569	46.41	XM_006642060	45.26	XM_018571275	56.13	NM_001102994	43.71	XM_006259294	58.57	XM_006016169	58.26	XM_019541331	58.56	XM_019511725	57.98	XM_008124972	56.9	XM_015419886	60.78	XM_020782155	59.21	XM_015823377	55.85	XM_007420071	55.6	XM_014071511	52.81	XM_007053695	57.77	XM_008167222	56.78	XM_014575893	54.32	XM_009671425	49.92	XM_013940017	50.52	XM_010224851	51.61	XM_005021295	48.61	XM_013187989	49.75	XM_015882359
CLCN6	NM_001256959	53.21	XM_007897846	49.63	XM_005996568	48.97	XM_015337045	39.9	XM_018571276	54.09	XM_002937529	38.01	XM_014610411	55.97	XM_006016170	56.47	XM_019541713	56.31	XM_019511546	55.64	XM_008124889	57.6	XM_015412546	56.79	XM_020782154	54.13	XM_015823373	55.67	XM_015891485	52.31	XM_014071508	53.24	XM_007053734	52.62	XM_008167220	52.51	XM_014575883	52.03	XM_009671652	47.57	XM_013940048	47.83	XM_010224853	50.12	XM_021273546	48.85	XM_013187897	47.05	XM_015882354
NPPA	NM_006172	54.9			XM_014488688	44.87	XM_006641968	38.42			XM_012967095	39.67	XM_019493823	54.51	XM_006016235	57.49	XM_019541323	45.51	XM_019511718	46.24			XM_015412548	63.1	XM_020782012	54.79	XM_015823374	54.6	XM_007420070	48.36	XM_014070796	57	XM_007053733	53.69	XM_005292812	48.71	XM_014575886	53.47	XM_009671424	43.96	XM_013940053	46.13	XM_010221478	45.68	XM_013101218	47.1	XM_013187906	45.32	XM_015882371
NPPB	NM_002521	55.93					XM_015337046	43.97			XM_002937525	44.65	XM_006259293	48.78	XM_006016171	57.38							XM_015412549	62.59	XM_020781981	60.05	XM_015823375	58.21	XM_007420069	50.94			XM_007053694	45.99	XM_005292811	59.31	XM_006127908	47.86	XM_009671651	62.47	XM_013940063	66.6	XM_010221479	70.83					XM_015882373
KIAA2013	NM_138346	62.5	XM_007897852	47.97	XM_005996566	43.02	XM_015337077	44.73	XM_018571284	52.99	NM_001102782	39.13	XM_019493822	50.21	XM_014522935	47.1	XM_019541712	52.66	XM_019511545	49.56	XM_003230511	54.4	XM_015412551	53.27	XM_020781980	63.87	XM_015829307	69.99	XM_015890476	55.67	XM_014060648	64.04	XM_007053731	49.87	XM_005292810	55.07	XM_006127920	47.39	XM_009671650	44	XM_013940047	49.04	XM_010221484	53.92	XM_005031701	44.49	XM_013187904	50.28	XM_015882362
PLOD1	NM_000302	58.91	XM_007897851	47.34	XM_005996565	45.11	XM_015337076	41.84	XM_018571277	54.17	NM_001078872	39.69	XM_006259292	45.89	XM_006016239	45.2	XM_019541711	46.25	XM_019511544	46.54			XM_015412552	52.83	XM_020782153	53.02	XM_015824733	55.36	XM_007441423	51.95	XM_014060649	53.23	XM_007053730	49.11	XM_008167218	48.42	XM_006127906	48.89	XM_009671649	46.44	XM_013940046	44.83	XM_010221485	46.59	XM_005021300	46.11	XM_013187898	44.7	XM_015882357
MFN2	NM_001127660	54.32	XM_007897855	50.96	XM_005996564	46.49	XM_006641963	46.12	XM_018570178	53.72	NM_001016514	41.94	XM_006259291	47.55	XM_006016172	51.2	XM_019541316	49.69	XM_019511714	50	XM_003230386	61	XM_015412553	53.88	XM_020782149	51.61	XM_015824742	55.5	XM_007441425	53.16	XM_014060658	53	XM_007053691	47.59	XM_005292806	45.51	XM_006127905	46.49	XM_009671420	43.45	XM_013940052	44.01	XM_010217992	45.92	XM_005021307	42.92	XM_013187918	43.22	XM_015882355
MIIP	NM_021933	64.3	XM_007897856	59.78	XM_005996560	45.06	XM_015337313	54.25	XM_018570165	54.47	XM_012955354	38.37	XM_014610353	52.26	XM_025212290	61.36	XM_019541710	51.43	XM_019511713	50.14			XM_015412554	55.66	XM_020782348	53.41	XM_015824738	58.21	XM_007441427	57.6	XM_014060647	56.91	XM_007053729	56.53	XM_008167217	49.08	XM_006127904	48.3	XM_009671419	43.32	XM_013940012	47.41	XM_010217991	47.54	XM_005021305	46.31	XM_013187927	47.27	XM_015882367
TNFRSF8	NM_001243	61.23			XM_006001300	47.34	XM_015337308	44.03			XM_012967098	35.64	XM_019493821	50	XM_006016241	52.86	XM_019541709	50.64	XM_019511543	49.09					XM_020782292	59.31							XM_007053728	52.18	XM_008167345	46.54	XM_025187135	44.28	XM_009671414	46.33	XM_013940011	49	XM_010217985	49.04	XM_021273561	41.8	XM_013187919	43.73	XM_015882364
TNFRSF1B	NM_001066	59.4			XM_005996593	43.98	XM_015337202	47.3					XM_006264479	39.04	XM_006018848	39.22			XM_019511559	38.69	XM_016999379	53.8											XM_007053727	47.07	XM_005292802	42.75	XM_014575897	41.41	XM_009671416	38.69	XM_013940045	40.69	XM_010217990	42.56	XM_005021309	41.35	XM_013187929	38.74
VPS13D	NM_015378	46.83	XM_007897903	53.24	XM_006005188	41.95	XM_015337087	50.4	XM_018552637	45.3	XM_012967175	40.72	XM_006264471	42.63	XM_025198113	42.98	XM_019541546	42.32	XM_019511864	42.46	XM_008124453	57.3	XM_015428281	51.01	XM_020799953	51.46	XM_015812740	56.63	XM_015889361	48.19	XM_014070220	56.56	XM_007053688	43.15	XM_008167211	42.69	XM_014575891	41.7	XM_009671408	42.71	XM_013940010	40.67	XM_010217983	42.25	XM_021273563	41.53	XM_013187870	41.36	XM_015882326
DHRS3	NM_001319225	56.39			XM_006005187	43.76	XM_006641927	46.43	XM_018552642	47.94	NM_001008431	45.43	XM_006264470	52.58	XM_006018824	52.06	XM_019541545	50.42	XM_019511870	49.36	XM_003230080	57.3	XM_015427469	51.23	XM_020800011	52.49	XM_015812774	57.41	XM_007435645	51.58			XM_007053687	51.12	XM_005292795	47.37	XM_014575889	49.22	XM_009671407	43.93	XM_013940043	42.93	XM_010217989	45.65	XM_005021315	41.9	XM_013187888	40.76	XM_015882342
AADACL4	NM_001013630	48.95			XM_006005185	40.62	XM_006641926	46	XM_018552674	46.09	XM_004920843	40.7	XM_006264477	43.63	XM_025198090	42.84	XM_019541544	42.08	XM_019511871	42.16	XM_008124408	54.2			XM_020799990	47.05			XM_007423128	49.14	XM_014071454	58.37	XM_007053685	46.55	XM_008167209	48.47	XM_014575888	47.25	XM_009669990	43.66	XM_013940009	41.36	XM_010221250	47.01	XM_005021327	41.67	XM_013187806	44.97	XM_015882350
AADACL3	NM_001103170	48.85											XM_006264478	46.38	XM_006018849	46.37	XM_019541734	44.49	XM_019512051	46.29	XM_003230049	52.6	XM_015406328	49.73	XM_020799959	49.36	XM_015820380	50.16							XM_008167343	44.17	XM_006127915	46.18	XM_009669985	47.04	XM_013940039	45.31	XM_010221251	45.82					XM_015882341
C1ORF158	NM_152290	50.19	XM_007897901	54.78	XM_006005186	45.45	XM_015337284	49.87	XM_018552656	48.01	XM_002937470	41.17	XM_019500636	43.87	XM_014517558	43.83	XM_019541732	42.92	XM_019511560	42.8	XM_008124751	44	XM_015406329	51.07	XM_020781262	47.15	XM_015820379	58.29	XM_007423127	49.56	XM_014071452	64.1					XM_006127914	44.5	XM_009670015	44.1	XM_013940038	44.66	XM_010221252	44.8			XM_013187879	44.84	XM_015882344
LRRC38	NM_001010847	58.57			XM_006005184	41.94	XM_006641928	38.72	XM_018552652	47.95	XM_018096042	38.43	XM_006273446	42.03	XM_025195229	39.78	XM_019541543	44.14	XM_019511872	42.05	XM_008124749	48	XM_015406334	61.32	XM_020781261	52.27	XM_015820378	64.7	XM_007423126	54.29	XM_014075675	66.89	XM_007053684	45.76	XM_005292791	44.52	XM_006127899	53.5	XM_009669989	37.98	XM_013940002	43.12	XM_010214476	47.38	XM_021273575	40.48	XM_013187877	39.46	XM_015882338
PDPN	NM_001006624	45.59	XM_007897750	42.04	XM_006005182	36.92							XM_006273444	38.57	XM_006038710	39.99	XM_019541541	45.26	XM_019511873	40.7			XM_015406331	46.9	XM_020781218	50.9	XM_015820377	59.78	XM_007423124	46.96			XM_007053683	45.58	XM_005292789	40.07	XM_014575894	43.65	XM_009669987	40.81	XM_013940007	37.55	XM_010216092	45.06	XM_005021318	38.83	XM_013187882	38.16	XM_015882345
PRDM2	NM_001007257	44.39	XM_007897749	52.47	XM_006005177	40.36	XM_015336854	54.65	XM_018552662	44.57	NM_001130385	40.31	XM_019478264	42.97	XM_025198131	41.43	XM_019541540	42.77	XM_019511876	42.4	XM_008123675	57.6	XM_015406335	47.63			XM_015820376	63.63	XM_007423123	54.6	XM_014071450	62.75	XM_007053682	42.79	XM_005292788	42.47			XM_009669993	43.26	XM_013939998	41.29	XM_010216094	43.93	XM_013101233	43.26	XM_013187932	42.79	XM_015882332
KAZN	NM_001017999	51.71	XM_007911141	55.11	XM_006008491	39.16	XM_015336777	48.66	XM_018552658	48.42	NM_001097336	46.09	XM_019478265	46.08	XM_025198105	52.12	XM_019541537	55.09	XM_019511877	53.77			XM_015406330	54.37	XM_020781106	50.08	XM_015820375	65.29	XM_007423138	63.43	XM_014071455	64.96	XM_007067434	54.04	XM_005293008	51.02	XM_014578375	55.44			XM_013943691	64.93	XM_010226200	65.03	XM_021269195	59.28			XM_015882737
TMEM51	NM_001136216	53.42	XM_007911139	57.13	XM_005993989	42.39	XM_006643094	46.73	XM_018552649	46.78	NM_001045722	42.93	XM_019483770	53.57	XM_014527564	46.72	XM_019541534	44.19	XM_019511886	45.58	XM_003229529	53.1	XM_015427949	48.79	XM_020781113	48.22	XM_015820390	67.3	XM_007423137	59.34	XM_014064618	66.79	XM_007067435	45.18	XM_008167339	39.66	XM_014578382	40.42	XM_009669999	51.15	XM_013944031	63.58	XM_010226202	63.25	XM_005015003	56.73	XM_013188006	52.44	XM_015882464
FHAD1	NM_052929	50.28	XM_007911138	56.62	XM_014487222	45.83	XM_015336910	56.62					XM_019499970	42.25	XM_006037685	42.77	XM_019541527	41.81	XM_019511881	42.33	XM_008123670	53.1	XM_015427838	50.08	XM_020781234	51.8			XM_015891584	59.89	XM_014064605	61.22	XM_007067433	40.76	XM_008167332	40.29	XM_025189485	40.28	XM_009670002	48.44	XM_013943700	48.65			XM_021269184	52.83	XM_013187975	55.38	XM_015882453
EFHD2	NM_024329	61.8			XM_005993991	39.09	XM_006641915	52.07			NM_001011261	43.67	XM_019500054	52.08	XM_014526791	48.69	XM_019541526	48.95	XM_019511887	49.23	XM_008123668	52.7	XM_015427912	57.4	XM_020781114	53.71	XM_015820374	67.13	XM_007423120	55.33	XM_014064606	66.51	XM_007067742	55.56	XM_005293003	58.4	XM_025189495	47.91											XM_015882468
CTRC	NM_007272	59.54					XM_015336909	60.18			NM_001008076	51.81	XM_006265978	55.52	XM_006037689	57.3	XM_019541752	57.43	XM_019511891	55.68			XM_015427848	56.01	XM_020781126	58.47	XM_015820353	63.35	XM_007423135	63.91	XM_014064621	63.82	XM_007067741	55.43	XM_005293042	56.43	XM_006132725	55.4	XM_009670017	64					XM_021269207	65.86			XM_015882130
CELA2A	NM_033440	56.96					XM_006642002	57.69			XM_018090262	49.45	XM_019499972	52.06	XM_006037690	52.69	XM_019541730	51.89	XM_019511563	51.07					XM_020781127	60.27					XM_014064608	61.39	XM_007067739	53.26	XM_005293001	53.44	XM_006132726	52.42
CASP9	NM_001229	54.18	XM_007907235	45.78	XM_014498121	46.27	XM_006641900	39.74	XM_018568765	50.64	NM_001123463	47.48	XM_006265976	51.65	XM_006037682	50.1	XM_019541524	50.28	XM_019511889	51.2	XM_008125614	59.2	XM_015427936	51.89	XM_020781235	57.81	XM_015820373	58.9	XM_015891586	57.73	XM_014064609	61.21	XM_007067738	50.47	XM_005293000	52.66	XM_006132727	52.54	XM_009689617	51.1	XM_013953454	50.27	XM_010227991	54.18	XM_021269206	54.99	XM_013187987	54.33	XM_015882460
DNAJC16	NM_001287811	43.9	XM_007907236	51.2	XM_005988700	46.28	XM_015336827	44.93	XM_018558170	56.67	XM_012967331	49	XM_006265982	45.84	XM_006037691	45.06	XM_019541521	45.52	XM_019511888	45.24			XM_015428029	53.21	XM_020781116	56.24	XM_015820351	62.63	XM_007423118	58.3	XM_014064626	61.29	XM_007067719	46.28	XM_005292995	45.87	XM_014578377	44.12	XM_009689616	46.06	XM_013953455	47.44	XM_010227992	49.79	XM_021269205	52.31	XM_013187804	56.06	XM_015882458
AGMAT	NM_024758	51.3	XM_007907237	54.84	XM_005988702	47.32	XM_015336833	52.06	XM_018558164	60.98	XM_002942812	59.64	XM_006265981	57.88	XM_014526789	58.9	XM_019541523	58.12	XM_019511890	57.48			XM_015427923	53.45	XM_020778586	53.38	XM_015820352	68.47	XM_007423117	59.42	XM_014064610	67.4	XM_007067718	56.75	XM_008167353	46.12			XM_009689615	61.47	XM_013953456	55.61	XM_010216095	63.89	XM_013095319	61.73	XM_013187803	55.13	XM_015882463
DDI2	NM_032341	49.55			XM_014493427	47.95	XM_015337101	54.25	XM_018574870	61.26	NM_001033948	54.04	XM_006261687	52.3			XM_019541421	45.32	XM_019511991	45.16	XM_008121828	59.1	XM_015412623	59.45	XM_020782063	53.1	XM_015825790	62.96	XM_015889616	64.72			XM_007053142	52.04	XM_008169875	50.76			XM_009670970	47.35	XM_013950989	42.87	XM_010214475	53.4
RSC1A1	NM_006511	40.91							XM_018574867	57					XM_025203637	45.31															XM_014067748	63.9	XM_007053141	44.84					XM_009670971	42.84			XM_010214474	47.16	XM_021267594	47.14	XM_013200657	44.34
PLEKHM2	NM_015164	62.32	XM_007906977	45.39	XM_014493431	48.59	XM_006642141	52.65	XM_018575416	60.6	XM_002943998	59.06	XM_014597942	58.47	XM_025203602	58.28	XM_019541419	58.31	XM_019511990	58.28	XM_016997848	66.2	XM_015412575	65.53	XM_020782067	54.08	XM_015825789	62.5	XM_007437061	59.74	XM_014059076	59.39	XM_007053140	56.47	XM_005281766	55.85	XM_006134802	59.87	XM_009670961	54.72	XM_013950982	58.51	XM_010217518	57.93	XM_021267595	57.88	XM_013200678	59.1	XM_015882438
SLC25A34	NM_207348	59.1	XM_007906975	53.23	XM_006004264	42.89	XM_015340099	53.44			NM_001142119	59.19	XM_014597941	65.69	XM_025203694	63.63	XM_019541425	64.11	XM_019511575	63.07	XM_003228247	70.7	XM_015412576	64.94	XM_020782075	54.96	XM_015825797	65.48	XM_015889620	65.4	XM_014059078	61.49	XM_007053139	59.38	XM_008169876	63.05									XM_021267596	66.56	XM_013200656	62.84	XM_015882445
TMEM82	NM_001013641	66.64	XM_007906965	55.94	XM_006004277	49.59	XM_006642132	63.49	XM_018575799	62.72	NM_001016278	55.76	XM_006261686	59.92	XM_014519715	61.78	XM_019541429	65.62	XM_019511989	62.84	XM_016997853	59.6	XM_015412577	65.34	XM_020782074	48.47	XM_015825788	63.91	XM_007437069	64.51	XM_014059081	61.67	XM_007053138	59.1	XM_008169877	59.75	XM_025190549	59.91	XM_009670972	67.88	XM_013950984	69.65			XM_021267584	65.79	XM_013200653	66.6	XM_015882440
FBLIM1	NM_001024215	62.52	XM_007906964	44.59	XM_005996281	40.3	XM_015336947	58.76			NM_001078804	52.51	XM_014597940	56.63	XM_025203701	59.14	XM_019541426	57.98	XM_019511986	57.75			XM_015412604	60.09	XM_020782070	44.45	XM_015825787	63.32	XM_015889615	65.95	XM_014059090	61.09	XM_007053119	58.05	XM_005281769	58.46	XM_025179967	56.3	XM_009670973	54.02	XM_013950995	64.84			XM_005012626	61.96	XM_013187869	65.68	XM_015882754
SPEN	NM_015001	51.66	XM_007906962	45.96	XM_005996282	45.42	XM_015336949	65.01	XM_018574351	54.95	XM_004919898	50.41	XM_006271970	49.56	XM_006023203	48.63	XM_019541430	48.73	XM_019511982	49.31	XM_016997851	63.2	XM_015412578	56.74	XM_020782060	56.98	XM_015825786	57.89	XM_007440633	54.09	XM_014059089	55.66	XM_007053137	45.36	XM_008169822	45.96	XM_025179977	44.05	XM_009670967	48.42	XM_013950990	47.91	XM_010217515	51.85	XM_021267597	50.65	XM_013187890	51.62	XM_015882263
ZBTB17	NM_001242884	62.16	XM_007906961	57.79	XM_014488520	47.35	XM_015336950	61.67	XM_018575214	62.08	NM_001011141	58.39	XM_014597964	60.07	XM_006023204	59.4	XM_019541434	59.21	XM_019511977	59.07	XM_016997852	66.1	XM_015412587	62.85	XM_020782058	62.66	XM_015825796	61.68	XM_015890322	58.39	XM_014059092	59.23	XM_007053136	59.15	XM_008169823	60.05	XM_025179993	58.83	XM_009670974	52.6	XM_013950985	62.81	XM_010217520	62.76	XM_021267599	62.92	XM_013187780	64.39	XM_015882273
HSPB7	NM_014424	59.22	XM_007906969	49.45	XM_005996287	39.27	XM_006641999	52.73	XM_018574869	59.05	XM_012954929	57.77	XM_014597966	59.89	XM_006023205	58.5	XM_019541439	59.03	XM_019511976	62.01	XM_008121832	61.2	XM_015412626	64.9	XM_020782056	59.66	XM_015825795	58.82	XM_007440636	55.76	XM_014059082	49.82	XM_007053118	61.28	XM_005281772	59.16	XM_006110465	59.63	XM_009670975	63.05	XM_013950986	62.46	XM_010217521	62.93	XM_005012603	65.21			XM_015882294
CLCNKA	NM_001042704	58.75	XM_007906967	50.62	XM_014488535	45.62	XM_006642136	59.9	XM_018575028	59.72			XM_006276925	56.38	XM_006023249	55.81	XM_019541440	56.15	XM_019511975	56.22	XM_008121834	59.8	XM_015412625	61.34	XM_020782042	59.03	XM_015825785	60.94	XM_007440635	59.21	XM_014059079	57.99			XM_008169878	58.73					XM_013950987	64.34	XM_010217522	67.56	XM_021267600	65.13	XM_013187781	65.68	XM_015882278
CLCNKB	NM_000085	59.14									XM_018090300	50.68			XM_025203679	56.82																	XM_007053135	57.67			XM_025179999	58.07
FAM131C	NM_182623	65.36	XM_007906966	53.28	XM_005996305	46.6	XM_015337314	58.73	XM_018575027	58.86			XM_014597939	57.93	XM_006023250	60.91	XM_019541441	58.83	XM_019511972	59.96	XM_008121838	55			XM_020782045	61.08			XM_007440638	63.67	XM_014059086	59.54	XM_007053134	60.82	XM_005281774	63.01	XM_006110470	55.76
EPHA2	NM_004431	60.18	XM_007907221	56.67	XM_005996288	45.03	XM_015337277	57.14	XM_018574418	59.63	NM_001006764	54.38	XM_006273035	59.27	XM_014519751	59.58	XM_019541443	59.56	XM_019511971	59.51			XM_015412579	64.72	XM_020782032	47.9	XM_015825791	51.28	XM_007439750	51.48			XM_007053117	60.52	XM_005281775	59.56	XM_014572874	57.64	XM_009670976	65.24	XM_013950988	61.96	XM_010217523	66.32	XM_021267601	65.86	XM_013187782	63.48	XM_015882271
ARHGEF19	NM_153213	62.39	XM_007907283	57.3	XM_014488515	44.41	XM_015337158	62.07					XM_019500051	67.61	XM_014519721	64.97	XM_019541444	69.53	XM_019511968	68.4															XM_005281832	64.4
ANO7P1	XM_016999707	60.3			XM_014488517	45.6																	XM_015412580	63.92			XM_015826348	56.4	XM_015890153	52.83
RSG1	NM_030907	61.38	XM_007907226	47.37	XM_014488527	38.58	XM_015336886	59.71	XM_018574044	59.44	NM_001016685	55.27	XM_006273034	64.15	XM_006023209	62.51	XM_019541449	63.04	XM_019511964	63.87	XM_003230520	63.6	XM_015412581	64.11	XM_020782039	54.82	XM_015826349	65.23			XM_014072493	60.79	XM_007069293	58.67	XM_005313922	56.68													XM_015882295
FBXO42	NM_018994	47.05	XM_007907229	46.57	XM_005996290	46.73	XM_015336946	60.35	XM_018574046	60.84	XM_012954686	59.59	XM_006273033	48.47	XM_006023211	48.24	XM_019541450	47.85	XM_019511963	54.3	XM_008125369	68	XM_015412588	64.51	XM_020782037	63.24	XM_015826355	62.52	XM_007440913	59.99	XM_014072492	61.73	XM_007069287	52.17	XM_005281776	49.68	XM_006115068	51.91	XM_009670968	53.61	XM_013952404	58.25	XM_010226284	62.84	XM_021267602	58.15	XM_013187783	61.11	XM_015882275
SZRD1	NM_001114600	54.56	XM_007906960	44.27	XM_005996293	40.62	XM_015337191	58.58	XM_018574047	58.83	NM_203987	56.11	XM_006273027	48.97	XM_025203664	55.12	XM_019541451	48.5	XM_019511956	53.55	XM_008125148	69	XM_015412634	60.05	XM_020782030	55.86	XM_015826356	60.33	XM_015890381	60.38	XM_014054676	60.31	XM_007069294	50.97	XM_005281777	46.9	XM_025180690	45.98	XM_009670978	49.2	XM_013954316	49.44	XM_010226295	62.67	XM_021267585	57.04	XM_013187784	53.58	XM_015882289
NECAP2	NM_001145277	52.98	XM_007906959	49.33	XM_005996296	48.57	XM_006642130	56.81	XM_018574045	59.44	NM_001097295	54.95	XM_014601877	51.57	XM_006023217	52.74	XM_019541460	50.99	XM_019511953	57.02	XM_008125147	65.9	XM_015412600	60.46	XM_020782027	53.63	XM_015826350	59.78	XM_015890382	65.09	XM_014054678	58.91	XM_007069295	53.57	XM_008169824	50	XM_014569588	53.51	XM_009670979	50.68	XM_013954315	56.52			XM_005012604	56.2	XM_013187785	61.57	XM_015882286
CROCC	NM_014675	66.8	XM_007906958	58.17	XM_014488529	46.5	XM_015336945	64.64	XM_018574234	61.55	XM_018090492	60.35	XM_019499993	63.57	XM_025203704	63.91	XM_019541457	65.68	XM_019511948	65.29	XM_008125372	69.1	XM_015412582	66.08	XM_020782015	61.42	XM_015826351	65.61	XM_007440922	62.47	XM_014054677	62.41	XM_007072667	65.73	XM_008169825	60.15	XM_025180712	63.49	XM_009665131	62.96					XM_005012632	65.54	XM_013187786	73.42	XM_015882265
MFAP2	NM_001135247	57.17	XM_007906957	43.27	XM_005996300	39.21	XM_015337318	53.38	XM_018574235	59.11	NM_203669	50.97	XM_014601785	57.62	XM_006023219	58.87	XM_019541461	57.82	XM_019511951	58.51			XM_015412610	63.23	XM_020782023	54.9	XM_015826358	58.69			XM_014054675	55.6	XM_007069288	57.64	XM_008169880	56.57	XM_006115105	61.45			XM_013950357	67.68	XM_010214374	63.02	XM_013093061	61.38	XM_013187787	63	XM_015882287
ATP13A2	NM_001141973	64.14	XM_007906955	44.24	XM_014488518	44.74	XM_015336944	64.06	XM_018574236	55.93			XM_006259221	59.89	XM_014519753	60.02	XM_019541463	58.98	XM_019511942	59.86	XM_016999177	68	XM_015412583	58.72	XM_020782017	53.55	XM_015826352	57.81	XM_007440919	55.86	XM_014054670	56.36	XM_007069296	57.54	XM_008169826	58.41	XM_014569586	58.14	XM_009682606	60.21	XM_013942899	60.74	XM_010214381	62.36	XM_013093078	60.65	XM_013187788	62.2	XM_015882269
SDHB	NM_003000	48.23	XM_007906956	48.74	XM_014488534	40.11	XM_015337260	58.38	XM_018575561	56.12	NM_001126528	56.45	XM_014601902	50.68	XM_006023221	50.5	XM_019541468	50.97	XM_019511940	47.6	XM_003230310	61.3	XM_015412356	56.9	XM_020782021	52.06	XM_015826359	54.11	XM_007440918	51.93	XM_014054674	57.66	XM_007069289	51.37	XM_008169827	51.2	XM_025180711	46.99	XM_009682607	49.52	XM_013942902	50.44	XM_010214380	58.33	XM_005012608	51.18	XM_013187868	50	XM_015882593
PADI2	NM_007365	54.3					XM_006641923	51.7			NM_001103020	55.5	XM_019500046	52.72	XM_014519724	51.98	XM_019541723	53.66	XM_019511574	53.46			XM_015412620	57.48	XM_020782110	57.34					XM_014065646	56.44	XM_007069290	51.18	XM_008169881	51.34	XM_006115102	54.58	XM_009682609	58.79			XM_010214379	66.67	XM_005012609	62.12	XM_013187866	61.93	XM_015882544
PADI1	NM_013358	56.1							XM_018570441	53.25			XM_006259216	52.45	XM_006034736	53.97	XM_019541470	52.05	XM_019511939	53.26			XM_015412567	49.41	XM_020782115	53.22	XM_015825814	49.93	XM_007424219	49.85			XM_007069297	55.24	XM_008174722	54.39			XM_009682610	55.98			XM_010214377	58.92	XM_005012612	59.86	XM_013187864	59.6	XM_015882553
PADI3	NM_016233	56.04											XM_014601809	52.99	XM_006034737	53.25	XM_019541471	52.61	XM_019511938	52.89			XM_015412590	55.84	XM_020782109	50.09	XM_015825815	49.24	XM_015887384	46.49			XM_007069298	54.54	XM_008174723	54.26	XM_025180709	53.06			XM_013959872	65.21	XM_010214376	68.53	XM_013093084	58.41	XM_013187789	56.73	XM_015882670
RCC2	NM_001136204	54.11	XM_007897753	48.68			XM_015337276	53.24	XM_018570450	56.87	XM_002942127	52.49	XM_014601919	47.96	XM_025216800	49.32	XM_019541480	49.07	XM_019511936	48.33	XM_008124449	61.9	XM_015412565	59.33	XM_020782111	46.93	XM_015825816	58.05	XM_007424220	52.98			XM_007069291	52.84	XM_005309895	51.14	XM_025180708	52.77			XM_013942895	64.47			XM_005012613	57.27	XM_013187834	58.94	XM_015882673
ARHGEF10L	NM_001011722	61.54	XM_007897904	50.93			XM_015337205	46.28	XM_018573204	58.86	NM_001127901	55.44	XM_014601928	61.61	XM_006034739	60.93	XM_019541473	62.02	XM_019511927	60.6	XM_008124035	56	XM_015412628	60.85	XM_020782097	51.67	XM_015825810	56.72	XM_015887385	56.5			XM_007069299	60.08	XM_008174712	58.88	XM_025180707	62.28	XM_009682611	61.13	XM_013961652	64.87	XM_010214375	64	XM_021267591	61.19	XM_013187790	63.68	XM_015882658
ACTL8	NM_030812	55.72																											XM_007436250	49.71					XM_008174716	55.35	XM_014569564	55.05
IGSF21	NM_032880	62.93	XM_007897752	55.65	XM_014498245	44.07	XM_015336866	45.53	XM_018558175	56.8	NM_001078772	54.78	XM_014601646	59.77	XM_006034741	58.06	XM_019541724	55.72	XM_019511925	57.05	XM_008124193	59.8	XM_015412564	58.07	XM_020782118	58.66			XM_007424230	54.24	XM_014074576	56.38	XM_007067720	57.19	XM_008174719	56.72	XM_025180706	55.71			XM_013961651	66.06	XM_010214342	65.37	XM_021278845	59.87	XM_013187791	60.67	XM_015882789
KLHDC7A	NM_152375	58.01			XM_006011865	37.8	XM_006642014	44.4	XM_018558169	46.84	XM_018090279	48.9	XM_019500036	52.23	XM_025213131	57.32	XM_019541482	56.16	XM_019511924	54.26	XM_003229789	55.1	XM_015412562	57.52	XM_020782117	57.45	XM_015826396	51.24	XM_007424226	52.52	XM_014054282	54.94	XM_007067721	58.47	XM_008174721	58.63	XM_006139630	57.06			XM_013961650	65.7			XM_021278844	58.23	XM_013187828	59.31	XM_015882784
PAX7	NM_001135254	54.73	XM_007897872	46.03					XM_018558176	56.48	XM_012954411	46.59	XM_019499968	52.18	XM_006031474	51.82	XM_019541483	51.84	XM_019511923	55.19			XM_015412561	62.22	XM_020782120	55.73			XM_007424227	61.11	XM_014054279	59.95	XM_007067710	57.38	XM_008176062	58.55	XM_014569563	58.35	XM_009682634	56.4	XM_013961649	59.8	XM_010214341	67.17	NM_001310395	59.72	XM_013187867	50.06	XM_015882282
TAS1R2	NM_152232	58.94			XM_005986116	44.96	XM_006642041	47.3					XM_014601660	51.7	XM_025213133	50.77	XM_019541725	53.1	XM_019511573	53.14	XM_008124605	48.9	XM_015412560	58.74	XM_020781973	56.82			XM_007436244	61.69			XM_007067722	51.75	XM_008176063	52.67	XM_006115098	53.95
ALDH4A1	NM_001161504	59.1	XM_007897835	41.56	XM_005986062	52.01	XM_006641948	45.27	XM_018558174	52.96	NM_001102714	49.95	XM_006261753	52.73	XM_006031491	52.76	XM_019541487	53.28	XM_019511922	52.69			XM_015412584	56.07	XM_020782125	53.6	XM_015828222	57.86	XM_015889460	51.01	XM_014061293	52.28	XM_007067723	56.52	XM_008167309	56.8	XM_006115060	56.55	XM_009682635	64.13	XM_013943650	59.98	XM_010213903	67.2	XM_013095284	53.96	XM_013187793	55.11	XM_015882677
IFFO2	NM_001136265	55.44	XM_007897912	52.46	XM_014484619	48.51	XM_015337229	44.17	XM_018558171	53.92	XM_002942192	43.57	XM_019500048	51.26	XM_006031492	41.95	XM_019541726	41.76	XM_019511572	42.78	XM_003229909	58.6	XM_015412559	55.93	XM_020781974	49.24	XM_015828223	55.59	XM_015889461	55.96	XM_014061290	60.11	XM_007067724	48.9	XM_005293039	45.32	XM_006115058	39.77	XM_009682612	44.13	XM_013943651	45.38	XM_010213904	51.43	XM_005015014	47	XM_013187839	48.58	XM_015882678
UBR4	NM_020765	51.72	XM_007897836	51.71	XM_014484577	53.51	XM_015336923	56.88	XM_018558168	54.35	XM_002943550	53.61	XM_019499975	50.54	XM_014523582	50.55	XM_019541488	50.12	XM_019511921	50.55			XM_015412557	59.36	XM_020781975	60.96	XM_015831542	60.51	XM_015889459	58.39	XM_014072203	57.16	XM_007067725	49.66	XM_008167310	49.66	XM_025180684	48.7	XM_009682636	49.54	XM_013946091	50.63	XM_010213905	51.62	XM_013095298	48.06	XM_013187819	48.55	XM_015882446
EMC1	NM_001271427	46.7	XM_007897838	48.72	XM_014491253	50.07	XM_015336922	48.3	XM_018558167	56.9	XM_018090190	53.97	XM_019500001	47.34	XM_006031493	49.78	XM_019541489	46.8	XM_019511915	47.1	XM_016998848	60.9	XM_015412627	56.23	XM_020782126	58.12	XM_015831543	59.21	XM_007436241	55.43	XM_014072202	47.59	XM_007067726	50.49	XM_008167316	47.4	XM_025180705	45.58	XM_009682614	50.2	XM_013946078	51.09	XM_010221847	51.64	XM_005015016	48.92	XM_013187794	48.88	XM_015882297
MRTO4	NM_016183	53.59	XM_007897839	50	XM_005986059	44.01	XM_006642037	41.94	XM_018558166	51.43	NM_001005116	47.84	XM_006261750	46.4	XM_006031478	43.58	XM_019541492	46.69	XM_019511919	46.29			XM_015412607	52.64	XM_020781976	55.53	XM_015831547	46.1	XM_007443623	46.35			XM_007067727	47.8	XM_008167315	50.25	XM_014569562	44.04	XM_009682615	50.58			XM_010223583	61.35	XM_005015017	47.76	XM_013187795	51.64	XM_015882317
AKR7A2	NM_001320979	55.01							XM_018558165	62.93	NM_001039732	55.58	XM_014601681	52.47	XM_014523578	51.93	XM_019541491	51.59	XM_019511917	52.72			XM_015412595	62.45	XM_020782128	63.59	XM_015831544	61.39	XM_015891003	56.83			XM_007067711	50.97	XM_008167318	53.01			XM_009682637	48.85	XM_013946068	49.57			XM_021269196	52.68	XM_013187796	55.54	XM_015882307
PQLC2	NM_001040125	63.62	XM_007907238	52.65	XM_014493433	49.96	XM_015337223	61.13			NM_001004837	47.4	XM_014601968	52.81	XM_006031477	51.88	XM_019541494	50.9	XM_019511913	50.77			XM_015412591	54.79	XM_020782131	54.25	XM_015831548	55.38	XM_007443622	53.08	XM_014063528	57.05	XM_007067712	49.51	XM_005292967	50.22	XM_014569561	51.83	XM_009682638	55.74	XM_013946103	55.6	XM_010223577	59.28	XM_005014979	59.92	XM_013187859	61.08	XM_015882310
CAPZB	NM_001206540	53.09	XM_007886897	60.74	XM_006004273	47.94	XM_015336938	56.13	XM_018574091	60.1	NM_001100280	48.98	XM_014601975	49.08	XM_014523583	47.04	XM_019541496	49.51	XM_019511911	48.93			XM_015412598	51.72	XM_020782138	52.33			XM_007443625	49.48	XM_014065943	54.94			XM_008167319	48.93	XM_006115053	44.2	XM_009682616	47.76	XM_013946146	46.52	XM_010216417	54.86	XM_005014982	46.98	XM_013187852	44.54	XM_015882314
MINOS1	NM_001032363	47.96	XM_007897833	49.63	XM_006004275	43.25	XM_015337232	62.05	XM_018574094	57.34	NM_001171669	52.92	XM_014601991	45.07	XM_006031481	44.18	XM_019541498	44.49	XM_019511908	44.6	XM_008123918	52.6	XM_015412606	56.08	XM_020781978	57.46	XM_015824740	58.55	XM_007442684	58.95	XM_014063527	60.6	XM_007067713	42.58	XM_005292970	44.67	XM_025180704	39.57	XM_009682617	41.39	XM_013946137	45.58	XM_010216416	46.2	XM_021269197	46.54	XM_013187862	40.68	XM_015882324
NBL1	NM_001204084	62.16	XM_007897832	46.4	XM_006004276	42.48	XM_015336937	65.96	XM_018574093	58.16	NM_001006825	55.79	XM_014601984	55.01	XM_006031482	55.2	XM_019541499	55.89			XM_003229711	50			XM_020782140	49.53	XM_015824736	55.08	XM_007442683	57.33	XM_014063526	49.07	XM_007067729	54.29	XM_005292973	56.6					XM_013946117	58.97
HTR6	NM_000871	62.33	XM_007910728	55.63	XM_014493430	46.6	XM_006642117	68.35	XM_018572643	62.39	XM_002941959	54.21	XM_006275462	56.73	XM_006031495	57.97	XM_019541502	53.66	XM_019511906	53.63	XM_008123917	52.2	XM_015412556	62.95	XM_020782148	54.24	XM_015824735	62.56	XM_007444965	64.73	XM_014063522	61.07	XM_007067730	59.04	XM_005292974	57.11	XM_006115051	60.64	XM_009682639	57.97	XM_013946057	65.58			XM_021269198	62.55	XM_013187798	63.64	XM_015882302
TMCO4	NM_181719	58.15	XM_007910724	53.28	XM_014493434	40.19	XM_015336940	62.27	XM_018572644	60.02	XM_002941958	54.36	XM_006275455	51.47	XM_006031483	51.64	XM_019541500	49.44	XM_019511904	49.43	XM_008123916	58.1	XM_015412605	58.31	XM_020782141	54.23	XM_015824734	59.97	XM_007441428	58.07	XM_014063523	56.33	XM_007067731	51.52	XM_008167323	47.07	XM_025180702	54.35	XM_009682619	47.89	XM_013946046	55.5	XM_010221757	55.27	XM_021269180	50.41	XM_013187829	54.33	XM_015882299
RNF186	NM_019062	57.26	XM_007906913	59.69	XM_014498182	40.32			XM_018572645	57.89	XM_004916423	46.99			XM_006031496	47.59	XM_019541727	46.67	XM_019511569	47.24					XM_020782295	54.01	XM_015824739	47.3	XM_007441431	58	XM_014060654	55.01			XM_008167325	44.37	XM_025187133	41.83	XM_009682620	43.17	XM_013953461	44.04	XM_010225693	49.41	XM_013095315	45.77	XM_013187845	45.35	XM_015882308
OTUD3	NM_015207	44.63	XM_007906912	50.98	XM_014498149	44.9	XM_015337296	57.02	XM_018572646	59.5	NM_001005056	51.63	XM_019499974	43.34	XM_025213141	44.59	XM_019541503	43.93	XM_019511903	43.84			XM_015424182	50.53	XM_020781148	57.83	XM_015820386	64.52	XM_007423107	60.95	XM_014071374	63.39	XM_007067732	46.46	XM_005292976	44.98	XM_025187137	41.3	XM_009682622	45.39	XM_013953465	43.41	XM_010227990	42.84	XM_021269199	46.78	XM_013187835	43.14	XM_015882304
PLA2G2E	NM_014589	59.55									XM_018095678	47.09	XM_019499973	46.66	XM_006031499	44.44	XM_019541507	42.65							XM_020781224	49.41			XM_007423130	58.82					XM_008167351	47.16							XM_010227994	63.2					XM_015882321
PLA2G2F	NM_022819	61.53																															XM_007067734	45.8
UBXN10	NM_152376	46.62	XM_007902068	38.96	XM_014498389	38.49	XM_015336830	52.26	XM_018572649	58.25	XM_012967606	51.25	XM_014601833	43.51	XM_025213159	43.78	XM_019541510	43.04	XM_019511901	46.84			XM_015427902	51.01	XM_020781128	53.66	XM_015820389	65.55	XM_007423113	55.28	XM_014064633	67.38	XM_007067714	48.42	XM_005292983	41.59	XM_014578369	44.88	XM_009682626	43.21	XM_013953463	43.65	XM_010213258	51.73	XM_021269183	57.41	XM_013187969	55.73	XM_015882311
VWA5B1	NM_001039500	59.49	XM_007902165	57.37	XM_014498141	49.38	XM_006641908	45.43	XM_018572652	59.27	XM_018090256	53.86	XM_019500039	52.12	XM_025213156	52.2	XM_019541512	54.14	XM_019511899	53.63			XM_015427880	55.77	XM_020781130	59.06	XM_015820369	60.31	XM_007423131	57.21	XM_014064614	63.83	XM_007067735	58.16	XM_008167326	53.49	XM_025189486	55.05	XM_009682641	59.25					XM_021269201	64.2	XM_013187799	66.01	XM_015882325
CAMK2N1	NM_018584	52.05			XM_005988708	37.54	XM_006641886	42.89			XM_012954599	54.07			XM_006031487	40.8									XM_020781132	43.41	XM_015820368	62.3							XM_005292987	41.74													XM_015882825
MUL1	NM_024544	56.35	XM_007902064	57.47	XM_005988707	41.88	XM_006641885	39.35	XM_018574451	61.39	XM_002942807	59.52	XM_014602022	46.58	XM_006031488	47.06	XM_019541517	46.2	XM_019511895	45.91			XM_015427971	50.29	XM_020781133	55.75	XM_015820387	60.23	XM_007423110	57.61	XM_014071373	58.09	XM_007067716	48.31	XM_008167327	43.65	XM_006132732	42.12	XM_009682632	51.75	XM_013953458	53.99	XM_010213259	61.18	XM_013095291	63.14	XM_013187801	66.62	XM_015882461
FAM43B	NM_207334	66.36	XM_007897928	58.5	XM_005988731	53.39	XM_006641907	47.77	XM_018574452	60.41	XM_004913326	56.5	XM_019500010	58.43	XM_006037694	70.83			XM_019511894	59.52			XM_015427993	62.44	XM_020781181	64.01	XM_015820370	74.77	XM_015891583	62.49	XM_014064613	74.95			XM_005292990	59.76									XM_021269202	61.18			XM_015882462
CDA	NM_001785	55.84	XM_007910847	52.16	XM_014498127	52.53	XM_006641904	42.86	XM_018574455	57.1	NM_001017217	52.47	XM_014602066	52.45	XM_006037683	50.21	XM_019541520	53.39	XM_019511892	51.73	XM_003230641	56.5	XM_015427982	49.7	XM_020778587	50.05	XM_015820355	57.63	XM_007423114	59.54	XM_014055069	61.72	XM_007067717	50.21	XM_005292993	42.02	XM_014578372	45.23					XM_010213260	66.98	XM_021269203	54.81	XM_013187777	58.26	XM_015882467
PINK1	NM_032409	58.13	XM_007907284	55.24	XM_005991613	46.58	XM_015336832	45.41					XM_014601732	47.82	XM_025194089	46.64	XM_019541728	46.46	XM_019511564	46.99			XM_015427869	57.19	XM_020781236	60.18	XM_015820372	68.46	XM_007423116	55.28	XM_014064612	68.56	XM_007067737	48.16	XM_005292994	43.22	XM_014578380	46.82	XM_009689614	47.1	XM_013953471	52.71	XM_010216093	54.25	XM_021269204	53.46	XM_013187802	54.69	XM_015882129
DDOST	NM_005216	53.64	XM_007907230	49.52	XM_014493432	43.73	XM_015337106	56.08	XM_018574868	56.62	NM_001127009	51.65	XM_006261700	52.17	XM_006023243	48.42	XM_019541418	49.8	XM_019511995	49.51	XM_003228242	62	XM_015412589	58.84	XM_020782078	54.29	XM_015826889	55.87	XM_007437070	55.68	XM_014069812	55.62	XM_007053143	50.68	XM_008169821	50.46	XM_025188079	48.56	XM_009667773	48.46	XM_013946264	50.24	XM_010213707	54.7	XM_005027806	51.97	XM_013200683	51.21	XM_015882765
KIF17	NM_001122819	62.7	XM_007897802	48.47	XM_014498101	51	XM_015337289	50.15	XM_018575213	59.64			XM_014597945	50.63	XM_014519726	50.09	XM_019541414	52.32	XM_019511997	48.25	XM_008119753	47.9	XM_015423718	53.06	XM_020806299	48.07	XM_015812208	49.08	XM_007427914	49.98			XM_007053120	53.06	XM_008169874	52.67			XM_009667751	52.72	XM_013946265	53.54	XM_010213765	55.98	XM_005027802	54.9	XM_013200658	53.7
SH2D5	NM_001103160	61.38	XM_007897803	53.79	XM_005988691	45.04	XM_015337291	48.68	XM_018575212	64.03			XM_019499962	54.24	XM_025203708	57.65	XM_019541413	52.34	XM_019512000	52.6	XM_008121823	61.2	XM_015412573	60.76	XM_020782081	57.09	XM_015826887	63.62			XM_014069809	58.11											XM_010213776	71.91	XM_021277657	62.3	XM_013200659	66.46	XM_015882766
HP1BP3	NM_016287	42.79	XM_007897804	44.92	XM_014498098	43.27	XM_015337268	48.61	XM_018575813	57.28	XM_012954807	56.87	XM_006261691	46.11	XM_025203665	45.29	XM_019541409	45.49	XM_019512001	46.18	XM_016997850	64.7	XM_015412572	63.55	XM_020782079	51.71	XM_015826886	61.89	XM_015889617	60.56	XM_014069810	51.65	XM_007053815	50.45	XM_008169801	47.64	XM_014569178	44.93	XM_009667753	46.34	XM_013946266	49.48	XM_010213719	52.59	XM_005027801	47.51	XM_013200675	47.24	XM_015882698
EIF4G3	NM_001198801	46.22	XM_007897827	48.93	XM_014498305	49.09	XM_015337067	51.56	XM_018574725	58.73	NM_001142072	57.75	XM_019499982	48.21	XM_006023197	47.81	XM_019541399	47.94	XM_019512006	47.88	XM_016997849	60.6	XM_015412616	53.81	XM_020782083	58.19	XM_015826888	53.73	XM_015889618	51.8	XM_014069806	55.61	XM_007065975	50.62	XM_008169870	48.09	XM_014569181	46.7	XM_009667755	49.35	XM_013955793	55.84	XM_010213737	48.13	XM_021277663	48.73	XM_013200665	48.03	XM_015882222
ECE1	NM_001113347	57.6	XM_007897824	54.42	XM_014498281	44.7	XM_006641934	47.25			XM_002943440	54.36	XM_014597959	52.97	XM_025203712	53.72	XM_019541405	53.3	XM_019512007	54.45			XM_015412571	59.96	XM_020782086	57.3	XM_015827414	59.36	XM_007437065	58.06	XM_014069807	59.92	XM_007065974	52.47	XM_005281717	53.37	XM_006125454	56.47			XM_013955792	62.87	XM_010213786	64.1	XM_005027786	59.44	XM_013200682	59.64	XM_015882246
ALPL	NM_000478	59.62	XM_007897819	52.77	XM_005988686	50.94	XM_015337240	42.49	XM_018574334	55.31	XM_002943439	56.68	XM_006261695	55.44	XM_006023189	55.19	XM_019541398	55.39	XM_019512011	55.14			XM_015412633	52.62	XM_020782084	55.99	XM_015827413	59.89	XM_007443133	57.41	XM_014069808	56.19	XM_007065976	56.6	XM_005281715	50.07											XM_013200660	67.25	XM_015882252
RAP1GAP	NM_001145657	59.46	XM_007897898	53.98	XM_014498256	47	XM_015336964	44.77			XM_012954861	56.85	XM_019496921	60.2	XM_025203703	59.32	XM_019541395	60.69	XM_019512012	59.96	XM_016998645	61.9	XM_015412570	62.2	XM_020782087	59.39	XM_015827417	60.26	XM_007443681	60.53	XM_014059071	60.51	XM_007071365	59.41	XM_005281706	57.59	XM_006111365	51.3	XM_009667774	65.96	XM_013958105	48.89	XM_010211533	47.18					XM_015882262
USP48	NM_001032730	43.12	XM_007897807	46.4	XM_006008839	46	XM_006641882	45.22	XM_018575077	54.36	NM_001126695	49.6	XM_014601168	43.53	XM_025203702	42.66	XM_019541393	43.08	XM_019511576	44.1	XM_008124659	61.8	XM_015412629	54.99	XM_020782090	56.86	XM_015827886	56.88	XM_015891019	57.84	XM_014059093	56.96	XM_007071353	42.21	XM_005281704	42.14	XM_025181773	44.3	XM_009667772	46.42	XM_013955794	48.4	XM_010225987	52.5	XM_013107115	47.73	XM_013200674	48.12	XM_015882239
LDLRAD2	NM_001013693	62.34	XM_007897813	52.69	XM_006013804	48.74	XM_015336815	45.39	XM_018575078	58.63	XM_018095590	53.7	XM_019496920	67.52	XM_025203705	64.69	XM_019541392	66.7	XM_019512055	66.59					XM_020782001	57.7							XM_007071364	63.11	XM_005281818	64.72
HSPG2	NM_001291860	64.4	XM_007897908	50.11	XM_014493290	50.75	XM_015336835	51.78	XM_018574083	56.89	XM_018095767	56.83	XM_019496919	66.9	XM_025203721	66.95	XM_019541720	66.84	XM_019512014	67.26			XM_015412569	64.49	XM_020781969	64.88	XM_015827882	64.5	XM_007438157	64	XM_014059072	61.06	XM_007071363	64.58	XM_008169794	64.61									XM_021278504	68.49	XM_013200661	70.33	XM_015882220
CELA3B	NM_007352	58.55																															XM_007071352	59.16	XM_005281702	59.78													XM_015882256
CDC42	NM_001039802	42.33	XM_007897763	39.45	XM_014489299	41.38	XM_015336783	42.89	XM_018568983	42.38	NM_001008026	39.22	XM_014597185	44.66	XM_006023182	47.14	XM_019541371	42.69	XM_019512031	43.77			XM_015418675	46.01	XM_020808015	42.25	XM_015818854	46.11	XM_015889192	41.05	XM_014073021	49.47	XM_007065923	38.78	XM_005281744	42.26	XM_025180284	42.73	XM_009689597	42.73	XM_013959858	42.71	XM_010218504	44.74	XM_005014488	40.29	XM_013201334	41.25	XM_015882398
WNT4	NM_030761	57.75	XM_007897905	53.84	XM_014489298	52.57	XM_006641862	48.61	XM_018568982	49.81	NM_001252086	43.73	XM_014597184	59.62	XM_014519725	61.42	XM_019541376	60.45	XM_019512035	59.95	XM_003230428	59.3	XM_015418661	59.59	XM_020808042	51.72	XM_015818858	61.91	XM_015889193	52.21	XM_014073018	62.05	XM_007061391	59.41	XM_005281746	55.93	XM_025180283	64.73	XM_009689601	59.43	XM_013959862	60.52	XM_010218503	61.76			XM_013201337	59.52	XM_015882389
ZBTB40	NM_001083621	50.99	XM_007907288	50.92	XM_014489296	50.75	XM_015336805	47.42	XM_018562363	45.52	XM_002937036	40.64	XM_006278384	54.67	XM_006023233	51.95	XM_019541354	50.79	XM_019512036	52.34			XM_015409122	57.09									XM_007053148	52.26	XM_008169813	52.38	XM_014570250	53.62	XM_009689602	49.51	XM_013959623	52.73	XM_010211642	58.18			XM_013187860	54.64	XM_015882132
EPHA8	NM_001006943	63.88	XM_007907243	54.91			XM_006641857	43.63	XM_018575455	53.25	XM_018090541	54.8	XM_019495292	59.71	XM_014519755	59.47	XM_019541353	58.93			XM_016998816	59.5	XM_015418659	57.41	XM_020812379	55.05	XM_015812744	59.26	XM_007433668	56.11			XM_007053147	58.35	XM_008169872	58.67			XM_009689603	54.09			XM_010226204	58.8	XM_013095311	60.16	XM_013187863	60.73	XM_015882832
C1QA	NM_015991	61.02							XM_018575765	63.21					XM_006023184	60.24			XM_019512037	60.54			XM_015428800	62.23	XM_020812380	56.48	XM_015812755	65.13	XM_007433665	58.7					XM_005281749	65.14			XM_009689606	56.4	XM_013956602	58.23	XM_010226205	60.2	XM_005014991	59.35	XM_013187797	61.92	XM_015882826
C1QC	NM_001114101	59.59													XM_006023185	61.16			XM_019512038	61.54			XM_015418664	59.49	XM_020812383	51.62	XM_015812753	58.97					XM_007053124	61.67	XM_005281750	62.81			XM_009689623	55.68	XM_013956601	60.21			XM_005014990	60.92			XM_015882834
C1QB	NM_000491	60.25	XM_007907242	48.94	XM_014493704	55.26			XM_018575848	60.18					XM_006023235	62.09	XM_019541351	60.55	XM_019512039	60.32					XM_020812385	59.13	XM_015812752	61.43	XM_007433667	60.37					XM_005281752	63.5			XM_009689607	56.26	XM_013956600	59.1	XM_010226203	61.95	XM_005014987	59.84	XM_013187855	61.1	XM_015882828
EPHB2	NM_001309192	55.91	XM_007907239	56.87	XM_014498057	56.31	XM_006641931	54.39					XM_014597190	52.87	XM_006023186	52.88	XM_019541346	55.18	XM_019512041	51.98	XM_008123920	52.8	XM_015416529	57.12	XM_020812381	53.36	XM_015812750	57.36					XM_007053123	56.35	XM_005281753	52.45	XM_014579094	60.39	XM_009689609	52.53			XM_010213754	55.84	XM_021269170	50.23	XM_013187820	53.65	XM_015882707
LACTBL1	NM_001289974	67.87	XM_007907285	53.2	XM_014498153	51.34	XM_006641932	41.89	XM_018574491	58.97			XM_006278379	53.86	XM_006023236	56.08	XM_019541345	52.14	XM_019512019	53.13	XM_016998834	58.5	XM_015416528	56.3	XM_020812382	52.75	XM_015812743	56.08	XM_007440106	51.03	XM_014074463	55.96			XM_008169873	54.65	XM_025184961	55.47	XM_009689612	51.03	XM_013950828	52.05	XM_010213688	54.34	XM_005014985	47.23	XM_013187833	45.23	XM_015882835
KDM1A	NM_001009999	51.01	XM_007894985	48.36	XM_014496306	54.99	XM_015348779	51.24	XM_018558021	47.16	XM_002936594	44.61	XM_014605118	44.41	XM_014524738	44.66	XM_019547717	46.36	XM_019512194	46.12	XM_008117110	45.3	XM_015418629	53.83	XM_020812912	46.35	XM_015816604	50.09	XM_007429968	47.89	XM_014056037	49.49	XM_007066081	47.28	XM_005309376	49.37	XM_014568580	46.16	XM_009687169	43.73	XM_013942976	46.25	XM_010218882	48.72	XM_021278423	42.87	XM_013197637	43.6	XM_015883412
LUZP1	NM_001142546	48.08	XM_007894984	64.2	XM_014496313	45.9	XM_015348649	49.82	XM_018558041	38.2	XM_002936593	37.95	XM_006269884	46.69	XM_014524740	46.11	XM_019547716	45.48	XM_019512193	43.66	XM_016996043	43	XM_015418642	48.19	XM_020812909	44.83	XM_015816580	46.36	XM_007429967	46.92	XM_014056039	51.75	XM_007066082	39.82	XM_005309375	43.36	XM_014568578	46.07	XM_009687168	42.65	XM_013942979	41.6	XM_010218883	44.69	XM_005029033	43.35	XM_013197636	43.28	XM_015883409
HTR1D	NM_000864	48.37	XM_007894982	49.44	XM_006013460	49.25	XM_015348436	43.07	XM_018572124	37.66	XM_002938835	35.72	XM_006277029	43.09	XM_006033717	42.41	XM_019547715	41.1	XM_019512192	41.23	XM_003230568	47.9	XM_015418628	49.47	XM_020812905	42.76	XM_015816612	47.5	XM_007429976	49.12	XM_014056030	50.71	XM_007066100	45.15	XM_008177383	43.74	XM_006113268	44.7	XM_009667443	40.26	XM_013942962	42.39	XM_010227943	44.98	XM_005029029	42.48	XM_013197631	40.47	XM_015883419
HNRNPR	NM_001102397	35.19	XM_007894784	44.02	XM_006010144	46.11	XM_006631285	39.14			XM_002938829	43.48	XM_006277026	43.15	XM_006033709	43.22	XM_019547712	44.03	XM_019512190	43.07	XM_003228863	44.4	XM_015418630	45.21	XM_020810526	44.14	XM_015816581	43.53	XM_007434850	42.56	XM_014071633	43.57	XM_007066083	43.07	XM_008177230	47.68	XM_006113264	43.39	XM_009687715	43.68	XM_013942971	42.98	XM_010225956	44.14	XM_005025269	42.47	XM_013197650	44.79	XM_015883528
ZNF436	NM_001077195	44.49											XM_014596623	62.42											XM_020815831	49.3					XM_014058048	41.78			XM_008177377	46.8
TCEA3	NM_003196	53.14					XM_015348677	46.04	XM_018555958	45.09	XM_002939359	42.52	XM_019490234	57.96	XM_006031900	58.97	XM_019547936	61.36	XM_019512527	59.57	XM_008123441	54	XM_015410244	44.86	XM_020806890	43.86	XM_015832173	47.66	XM_007440259	46.07			XM_007064870	54.7	XM_008168898	56.01	XM_006111962	56			XM_013944694	63.14	XM_010214497	63.87	XM_021275018	61.35			XM_015883747
ASAP3	NM_001143778	57.02			XM_014486734	49.4			XM_018555965	45.02	XM_002939360	42.72	XM_019490231	62.28	XM_014523813	61.62	XM_019547931	64.33	XM_019512524	64.93	XM_016998591	58.3	XM_015410239	50.83	XM_020806908	50.2	XM_015832164	49.91	XM_015890240	45.14			XM_007064871	59.35	XM_008168927	58.25	XM_014576697	58.8	XM_009687713	55.36	XM_013944681	63.83	XM_010214496	65.01	XM_021275019	61.15			XM_015883712
E2F2	NM_004091	57.41			XM_005993139	50.36	XM_015348865	44.73					XM_019490263	62.4	XM_006031902	64.79	XM_019547937	64.13	XM_019512528	66.36			XM_015410238	55.4	XM_020806922	46.83	XM_015832073	53.63					XM_007064872	60.14	XM_008168928	61.14	XM_025187640	61.99	XM_009687714	66.43	XM_013944680	66.75	XM_010214495	67.46					XM_015883767
ID3	NM_002167	56.87	XM_007894897	52.41					XM_018555964	50.11	NM_001016271	38.8	XM_006262490	52.57									XM_015410243	49.31	XM_020806925	45.32	XM_015832238	58.39	XM_007425766	51.36	XM_014063421	49.65			XM_005286150	51.22	XM_006111965	52.81					XM_010214488	63.36			XM_013195462	67.84	XM_015883754
RPL11	NM_000975	49.07	XM_007894061	47.78	XM_005988742	47.85	XM_006631202	60.39	XM_018564506	47.52	NM_001016640	42.43	XM_006267971	52.61	XM_014517829	52	XM_019547596	50.96	XM_019512386	51.52	XM_003227561	50.8	XM_015413693	51.54	XM_020800131	53.05	XM_015819646	46.48	XM_007430515	47.85	XM_014071339	48.01	XM_007068025	49.13	XM_005302089	50.6	XM_006130493	51.43	XM_009668234	51.01	XM_013953344	50.86	XM_010226362	50.67	XM_021267819	51.81			XM_015883514
TCEB3	NM_003198	47.67	XM_007908757	49.76	XM_014498466	54.54	XM_015348442	58.82	XM_018564512	43.55	XM_002933844	41	XM_006267974	48.1	XM_014517855	47.62	XM_019547589	48.18	XM_019512387	48.3	XM_003227560	48.9	XM_015413701	48.88	XM_020800095	50.41	XM_015819666	49.31	XM_007430506	44.76	XM_014060432	43.73	XM_007068044	51.44	XM_005302086	48.5			XM_009668264	48.49	XM_013953305	48.1	XM_010226361	52.54	XM_021267820	55.94	XM_013184053	51.8	XM_015883358
PITHD1	NM_020362	50.21	XM_007908762	42.98	XM_005988744	43.87	XM_015348443	61.83	XM_018564517	44.43	XM_002933845	42.94	XM_014605709	52.65	XM_025198659	51.54	XM_019547530	47.4	XM_019512077	46.08	XM_008120799	48.7	XM_015413689	50.78	XM_020800082	48.62	XM_015819647	43.65	XM_007430507	43.62	XM_014060437	44.93	XM_007068026	41.9	XM_005302084	45.87	XM_014577183	39.77	XM_009668265	46.32	XM_013953325	48.1	XM_010226360	56.16			XM_013184105	56.03	XM_015883356
LYPLA2	NM_007260	60.68	XM_007908763	44.13	XM_014498479	41.11	XM_015348374	58.12	XM_018564504	48.81	NM_203956	43.3	XM_014605744	63.32	XM_006019288	63.3	XM_019547600	63.43	XM_019512391	63.56	XM_016997470	53.2	XM_015413699	55.01	XM_020800079	54.59	XM_015819648	53.27	XM_007430508	51.68	XM_014060433	50.16	XM_007068027	56.17	XM_005302081	56.13	XM_025188388	54.6	XM_009668238	61.62	XM_013953321	62.23	XM_010226359	62.53			XM_013184052	67.54	XM_015883350
GALE	NM_000403	57.5	XM_007908759	39.75	XM_005988746	45.12	XM_015348758	50.17	XM_018564511	44.13	NM_001006761	41.75	XM_014605742	59.4	XM_014517828	57.44	XM_019547531	61.33	XM_019512393	62.04	XM_003227558	54.3	XM_015413698	54.49	XM_020800141	52.93	XM_015819649	43.79	XM_007430510	42.22	XM_014060204	45.9	XM_007068028	54.69	XM_005302080	56.68			XM_009668239	59.05	XM_013953323	58.55	XM_010226350	63.59			XM_013184051	61.34	XM_015883339
HMGCL	NM_000191	53.43	XM_007908761	42.44	XM_005988740	49.28	XM_015348763	50			XM_002934559	39.58	XM_006267996	59.95	XM_014517827	57.19	XM_019547599	56.9	XM_019512395	54.75	XM_008120797	52.9	XM_015407172	51.59	XM_020800142	52.14	XM_015819661	48.57	XM_007430511	43.4	XM_014060441	52.1	XM_007068030	52.17	XM_008171010	47.53			XM_009668240	45.21			XM_010226352	50.8	XM_005013018	56.02	XM_013184375	56.84	XM_015883341
FUCA1	NM_000147	48.9	XM_007912173	48.74	XM_014498449	54.9	XM_006631333	55.45	XM_018564520	47.41	NM_001015860	42.1	XM_006267997	50.46	XM_006019388	48.42	XM_019547597	50.74	XM_019512396	47.76	XM_003227567	45.5	XM_015407173	47.83	XM_020778941	48.57	XM_015819651	50.56	XM_007430513	46.63	XM_014069003	54.02	XM_007068031	45.78	XM_005302077	46.5	XM_006130487	43.2	XM_009668266	47.73	XM_013953306	48.69			XM_005028162	53.45	XM_013184336	50.94	XM_015883340
CNR2	NM_001841	54.56			XM_005988782	45.65			XM_018560311	38.57	XM_002938742	39.52	XM_019498850	46.99	XM_025198657	47.32	XM_019547598	47.35	XM_019512392	46.69	XM_008120796	46.4	XM_015407174	47.76	XM_020800071	50.13	XM_015819662	48.66			XM_014069004	49.21	XM_007068045	49.73	XM_005302215	50.47	XM_006130499	47.92	XM_009668241	51.3	XM_013953375	51.23	XM_010224784	55.72	XM_005028152	58.71	XM_013184334	58.42
PNRC2	NM_017761	38.01	XM_007912180	50	XM_005988764	38.21	XM_015349118	42.39	XM_018560314	41.99	NM_001008433	39.31	XM_006267975	37.05	XM_006019287	37.64	XM_019547603	35.83	XM_019512400	37.09	XM_008120795	38	XM_015427507	38.63	XM_020800108	38.08	XM_015819660	35.72	XM_015887368	35.2	XM_014069016	34.31	XM_007068032	39.44	XM_008171009	33.95	XM_014577178	33.55	XM_009668242	45.89	XM_013953376	40.88	XM_010224781	43.84	XM_005028151	36.15	XM_013184233	37.9	XM_015883352
SRSF10	NM_001191005	36.35	XM_007912172	37.61	XM_005988760	40.55	XM_015349116	43.02	XM_018560313	45.16	NM_001011096	36.1	XM_006267976	39.37	XM_025198699	41.58	XM_019547601	39.13	XM_019512397	38.91	XM_016997471	48	XM_015427509	39.18	XM_020800096	40.88	XM_015819653	35.81	XM_007424072	39.08	XM_014069014	48.77	XM_007068046	43.95	XM_008171005	39.25	XM_006130482	39.8	XM_009668246	36.82	XM_013953329	36.99	XM_010224788	43.88	XM_005028161	38.27	XM_013184050	38.49	XM_015883343
MYOM3	NM_152372	56.34			XM_005988758	46.01	XM_015349195	46.59	XM_018572187	42.66	XM_018091814	42.74	XM_006267979	44.32	XM_014517824	44.76	XM_019547605	43.87	XM_019512404	43.98	XM_008120793	52	XM_015427505	46.52	XM_020800137	50.13	XM_015819663	46.79	XM_007424076	45.45	XM_014069005	48.39	XM_007068047	47.07	XM_005302213	46.01	XM_006130479	50.17	XM_009668250	43.71	XM_013953307	42.83	XM_010224780	50.32	XM_021277887	45.51	XM_013184031	45.62	XM_015883323
IL22RA1	NM_021258	57.26			XM_005988781	40.68	XM_015348895	42.71			XM_002938740	39.05	XM_014605700	45.78	XM_006019386	48.66	XM_019547607	47.27	XM_019512405	45.44			XM_015405577	46.55	XM_020800073	46.77	XM_015819669	45.08	XM_015887370	46.23	XM_014057862	41.75			XM_008177988	50	XM_025188371	54.95	XM_009668251	42.95	XM_013953330	45.67	XM_010224787	55.54	XM_013107415	48.8	XM_013184113	45.83	XM_015883333
IFNLR1	NM_170743	54.42									NM_001171767	39.29	XM_014605708	50.29	XM_006019385	51.59	XM_019547606	51.33	XM_019512412	50.37			XM_015405576	48.44	XM_020804688	46.42			XM_015887367	43.91			XM_007068048	53.37	XM_005302212	52.84	XM_025188370	59.85	XM_009668253	44.25	XM_013953333	44.6	XM_010224786	52.49	XM_021277896	47.97	XM_013184041	45.55	XM_015883337
GRHL3	NM_001195010	52.17	XM_007904228	41.93	XM_005988780	46.09	XM_015348432	49.85	XM_018569204	41.09	NM_001005642	37.31	XM_006267980	51.46	XM_006019282	52.43	XM_019547610	52.53	XM_019512413	51.52	XM_008124126	50.6	XM_015424853	46.04	XM_020800122	49.76	XM_015820296	46.52	XM_007424079	45.46	XM_014052252	46.42	XM_007068049	50.09	XM_008171004	51.67	XM_006130497	54.37	XM_009668254	49.44	XM_013953320	48.84	XM_010213204	50.42	XM_013107418	49.11	XM_013184160	48.89	XM_015883325
STPG1	NM_001199012	50.39	XM_007904227	47.54	XM_014498405	49.49	XM_015348793	45.32	XM_018569196	41.36	XM_002938743	40.05	XM_014605753	54.55	XM_006019279	55.2	XM_019547532	53.95	XM_019512417	54.68	XM_003229856	48.3	XM_015424852	47.65	XM_020800117	48.02	XM_015820295	46.93	XM_007424080	46.54	XM_014075196	46.69	XM_007068034	46.07	XM_005302072	48.24	XM_014577185	50.28	XM_009668255	47.33	XM_013953328	44.31	XM_010213203	48.08	XM_021277886	45.1	XM_013184167	49.54
NIPAL3	NM_001322854	49.48	XM_007894960	48.37	XM_005988756	43.76	XM_015348612	45.77	XM_018569198	39.36	NM_001016927	39.23	XM_006267982	44.58	XM_006019281	44.33	XM_019547611	44.6	XM_019512414	43.79			XM_015424862	45.1	XM_020800067	51.18	XM_015820294	43.18	XM_007424082	44.63	XM_014062465	45.94	XM_007068035	45.56	XM_005302068	43.59	XM_006130477	49.03	XM_009668256	41.6	XM_013953368	43.03	XM_010213202	44.27	XM_005028142	41	XM_013184165	41.66	XM_015883596
RCAN3	NM_001251977	47.13	XM_007904238	51.51	XM_005988757	50.2	XM_006631244	41.54	XM_018569205	40.15	NM_001102693	37.77	XM_006267983	44.73	XM_006019276	40.45	XM_019547615	46.71	XM_019512418	44.54	XM_003227195	47.6	XM_015424855	45.05	XM_020800112	46.1	XM_015820293	41.38	XM_007424086	41.39	XM_014062464	39.57	XM_007068036	42.61	XM_005302067	38	XM_006130472	37.96	XM_009668258	37.32	XM_013953379	41.31	XM_010226373	40.62	XM_005028140	37.96	XM_013184169	41.33	XM_015883597
NCMAP	NM_001010980	47.23	XM_007904242	46.81					XM_018569206	40.95			XM_014605727	42.19	XM_006019275	42.34	XM_019547616	42.34	XM_019512432	41.7	XM_016997293	46.8			XM_020800075	45.03	XM_015820298	45.55	XM_007424087	44.42	XM_014062460	46.28	XM_007068037	43.91	XM_008171003	39.88	XM_025188383	48.36	XM_009668262	38.67	XM_013953388	42.55	XM_010226377	51.13	XM_005028139	42.56	XM_013184170	42.85	XM_015883776
SRRM1	NM_001303448	47.19	XM_007904243	52.12	XM_014498521	50.31	XM_015348591	48.22	XM_018571118	49.63	NM_001005645	44.67	XM_014605714	45.49	XM_025198724	43.9	XM_019547617	46.07	XM_019512419	47	XM_008120356	48.3	XM_015424856	47.86	XM_020800084	49.83	XM_015820290	46.1	XM_007424091	41.99	XM_014062467	48.2			XM_008170996	46.29	XM_025188372	44.78	XM_009668267	45.47	XM_013953341	43.11	XM_010226378	46.78	XM_013107387	43.7	XM_013184257	44.79	XM_015883626
CLIC4	NM_013943	37.76	XM_007904245	46.22	XM_005988750	46.01	XM_006631243	41.37	XM_018569203	40.31	NM_001006830	46.98	XM_006276769	38.14	XM_025198617	37.49	XM_019547631	37.71	XM_019512437	37.87	XM_003227202	44.3	XM_015405574	45.56	XM_020803240	44.02	XM_015820297	45.28	XM_007424094	56.29	XM_014069273	46.32	XM_007068038	39.05	XM_005302064	39.34	XM_006130469	40.31	XM_009668269	36.01			XM_010226379	41.06	XM_021277898	36.61	XM_013184277	36.53	XM_015883625
RUNX3	NM_001031680	57.19	XM_007904247	51.67	XM_005988749	48.69	XM_015348765	43.27	XM_018571116	44.82	XM_002936597	43.1	XM_006276770	53.95	XM_006019383	52.04	XM_019547633	50.95	XM_019512078	52.85	XM_003227201	55.4	XM_015411620	50.02	XM_020803262	57.16	XM_015826084	58.23	XM_007423367	57.72	XM_014062971	53.73	XM_007068039	58.09	XM_005302062	47.14	XM_006130468	50.03	XM_009668270	49.97			XM_010226380	65.01	XM_005028157	54.28	XM_013184266	48.65	XM_015883733
SYF2	NM_015484	39	XM_007904248	44.51	XM_005988747	41.1	XM_006631364	40.3	XM_018568954	50.25	NM_001037263	40.04	XM_006276771	40.8	XM_006019270	41.32	XM_019547636	43.46	XM_019512441	41.57	XM_003228700	37.6	XM_015411643	42.22	XM_020803236	44.23	XM_015822252	38.48	XM_007423368	38.98	XM_014051617	39.68			XM_005302061	42.35	XM_006130467	43.29	XM_009674509	40.67	XM_013943301	39.52	XM_010226887	56.09	XM_005028156	45.65	XM_013184317	46.32	XM_015883374
RSRP1	NM_001321772	54.31							XM_018558020	44.55			XM_014605736	46	XM_006019269	41.07	XM_019547635	45.17	XM_019512440	46.78					XM_020803245	42.64			XM_015887245	40.41			XM_007068040	45.12	XM_008170994	45.77	XM_025188376	37.19	XM_009674320	44.58	XM_013943315	44.66	XM_010228648	49.46	XM_005028131	41.24	XM_013184315	42.48	XM_015883371
TMEM50A	NM_014313	40.87	XM_007904254	42.7	XM_005993909	36.97	XM_006631240	40.26	XM_018558024	39.28	NM_001103051	37.26	XM_006276773	39.83	XM_014517809	39.38	XM_019547637	40.92	XM_019512442	38.71	XM_008122481	44	XM_015411646	41.14	XM_020803257	43.94	XM_015822251	43.14	XM_007423370	42.56	XM_014051618	37.49	XM_007068041	42.86	XM_005302059	42.41	XM_006130465	36.65	XM_009674369	38.43	XM_013943312	41.76	XM_010228647	44.39	XM_005028128	38.57	XM_013184136	38.68	XM_015883376
RHCE	NM_020485	50.06			XM_014487174	41.61	XM_006631363	44.44					XM_014605699	44.64	XM_014517808	46.94	XM_019547634	43.77	XM_019512443	44.16	XM_003228702	48.3	XM_015411644	46.39	XM_020803256	47.03	XM_015822250	45.43	XM_007423371	41.74	XM_014051620	43.87	XM_007068042	45.06	XM_005302058	42.95	XM_006130464	46.45	XM_009674331	40.33	XM_013943311	38.78	XM_010228649	45.8	XM_005028129	37.97	XM_013184125	41.08	XM_015883365
TMEM57	NM_001282564	43.93	XM_007904249	46.12	XM_005993908	44.29	XM_015348768	42.81	XM_018558043	43.87	NM_001044405	40.57	XM_006276774	39.08	XM_014517854	38.82	XM_019547638	39.59	XM_019512079	38.73	XM_003228699	45.7	XM_015411655	40.34	XM_020803237	38.68	XM_015822248	43.23	XM_007423374	38.88	XM_014051621	41.05	XM_007068052	40.95	XM_005302056	38.68			XM_009674520	41.52	XM_013943303	42.7	XM_010228655	40.14	XM_021277885	39.01	XM_013184049	41.17	XM_015883361
LDLRAP1	NM_015627	57.58	XM_007904325	51.36	XM_005988778	44.22	XM_006631237	44.66	XM_018558028	40.64	NM_001017114	41.36	XM_006276775	46.31	XM_006019380	44.94	XM_019547640	43.5	XM_019512444	44.06	XM_016998132	49.3	XM_015411636	47.72	XM_020803243	47.68	XM_015822247	46.34	XM_007423372	42.98			XM_007068043	50.31	XM_005302054	44.25	XM_014579206	51.67	XM_009674402	48.59	XM_013943320	44.44	XM_010228651	50.93	XM_021270840	49.53	XM_013184131	50.89	XM_015883372
MAN1C1	NM_001289010	54.67			XM_005993910	39.53	XM_015348931	46.75	XM_018558034	38.81	XM_012957409	39.01	XM_019498895	44.76	XM_025198654	44.88	XM_019547641	46.67	XM_019512446	44.44	XM_008120562	48.2	XM_015411629	51.07	XM_020803233	46.14	XM_015824908	43.79	XM_007441702	45.46	XM_014054548	45.89	XM_007070851	44.43	XM_005302053	46.23	XM_025183235	48.63	XM_009674430	44.11	XM_013943314	44.1	XM_010228653	49.77	XM_021277892	50.65	XM_013184253	42.98	XM_015883364
SEPN1	NM_020451	59.47	XM_007894792	50.92	XM_006008784	50.69	XM_006631414	57.64	XM_018568152	49.09	NM_001077433	46.26	XM_006276789	48.04	XM_025198652	46.84	XM_019547642	44.84	XM_019512447	45.16	XM_008120563	48.8	XM_015411628	50.51	XM_020803238	43.95	XM_015824919	50.45	XM_007441703	40.98	XM_014054546	47.56	XM_007070855	49.07	XM_008177782	43.41			XM_009674530	49.64	XM_013943304	49.66	XM_010228656	52.65	XM_021277895	48.07	XM_013184302	48.11	XM_015883545
MTFR1L	NM_001099625	50.84	XM_007894798	40.23	XM_006008791	52.36	XM_015348461	45.94	XM_018558033	41.63	NM_001128643	41.83	XM_006276776	46.77	XM_006019265	49.07	XM_019547643	44.86	XM_019512448	45.11	XM_003227360	45.2	XM_015411645	43.75	XM_020803260	42.31	XM_015825127	41.88	XM_007443343	42.02	XM_014054545	44.74	XM_007070850	43.62	XM_008170989	44.59	XM_025183236	39.48	XM_009674543	42.04	XM_013943306	39.92	XM_010228657	45.93	XM_013107383	45.94	XM_013184048	42.3	XM_015883546
AUNIP	NM_001287490	49.64			XM_005993927	42.02	XM_015357737	41.94			XM_004911596	39.95									XM_003227361	44	XM_015411634	47.94	XM_020803269	47.59			XM_007443344	49.8	XM_014054543	43.74	XM_007070854	44.67	XM_008170992	44.79	XM_014572159	45.63			XM_013943310	46.84
PAQR7	NM_178422	52.73	XM_007894913	56.43	XM_005993926	48.11	XM_015348408	42.55					XM_006276777	61.2	XM_025198689	60.7	XM_019547644	55.66	XM_019512449	55.92	XM_003227362	65.3	XM_015411635	51.37	XM_020803264	49.09	XM_015825149	54.35	XM_007443759	47.82	XM_014054539	49.75			XM_008170988	48.67	XM_006120378	54.86	XM_009674440	51.37	XM_013943309	52.65	XM_010228658	62.96	XM_021273055	59.42	XM_013184299	59.47	XM_015883540
STMN1	NM_001145454	50.24	XM_007894906	43.71	XM_005993923	37.84	XM_006631263	46.75	XM_018563645	42.86	NM_001007971	39.37	XM_006276778	46.82	XM_006019264	44.82	XM_019547646	47.71	XM_019512450	42.9	XM_003227363	41.2	XM_015411623	42.87	XM_020803267	40.17	XM_015824951	40.87	XM_007443760	35.37	XM_014054537	38.29	XM_007070848	40.75	XM_005302049	43.81	XM_006120377	41.58	XM_009674453	42.72			XM_010228654	43.55	XM_005020419	43.14	XM_013184300	48.11	XM_015883542
PAFAH2	NM_000437	47.75	XM_007894905	50.34	XM_005993915	45.15					NM_001199894	42.93	XM_006276779	65.65	XM_006019261	63.76	XM_019547649	64.42	XM_019512451	62.29	XM_008120565	52.8	XM_015411625	47.93	XM_020803272	51.61	XM_015824979	49.94	XM_007428066	49.58	XM_014054534	49.03	XM_007070847	53.59	XM_005302047	52.65	XM_014572161	54.6	XM_009674464	57.93	XM_013943307	64.28	XM_010228659	66.91			XM_013184092	65.56	XM_015883536
EXTL1	NM_004455	63.42	XM_007895001	55.58	XM_014487186	41.67							XM_019498915	61.66	XM_006019260	61.16	XM_019547870	65.91	XM_019512454	62.68	XM_008120566	52.4	XM_015411654	50.75	XM_020803263	52.37	XM_015824989	46.84	XM_007428069	47.86	XM_014054533	47.05			XM_005302045	50.32					XM_013943308	61.45			XM_021273056	66.3	XM_013184093	66.8	XM_015883748
SLC30A2	NM_001004434	59.58			XM_005993912	42.37			XM_018567003	44.82	NM_001006822	42.61	XM_006276781	64.6	XM_025198650	64.25	XM_019547867	65.84	XM_019512455	62.75	XM_003227375	59.5	XM_015411650	52.89	XM_020803253	52.22	XM_015825002	49.1	XM_007428079	50.72	XM_014054532	45.13	XM_007070853	54.91	XM_005302041	57.73	XM_025183234	65.41									XM_013184094	66.67	XM_015883751
TRIM63	NM_032588	52.17	XM_007894903	44.75	XM_005993913	42.62	XM_015348369	42.93	XM_018567010	42.9	NM_001079089	41.2	XM_006276782	57.76	XM_006019259	57.39	XM_019548015	59.02	XM_019512457	58.67	XM_008120567	50.3	XM_015411621	46.96	XM_020803239	44.95	XM_015825013	44.59	XM_007428070	44.29	XM_014054517	45.56	XM_007070852	53.49	XM_008170987	50.27	XM_006120381	57.74			XM_013948021	64.28	XM_010216418	62.74	XM_013100447	63.76	XM_013184114	63.36	XM_015883778
PDIK1L	NM_001243532	37.82	XM_007894918	41.01	XM_005993914	38.35	XM_006631258	44.53	XM_018567005	41.42	NM_001126781	42.86	XM_006276783	49.48	XM_006019257	41.09	XM_019548014	41.03	XM_019512459	48.6	XM_003227365	41.7	XM_015411632	42.83	XM_020778552	42.65	XM_015825023	43.13	XM_007428071	37.9	XM_014054531	37.39			XM_008170986	38.26	XM_006120382	42.82	XM_009674474	41.18	XM_013941286	44.33	XM_010216407	47.8	XM_005020420	45.71	XM_013184238	45.04	XM_015883612
FAM110D	NM_024869	63.46	XM_007894920	54.8	XM_005993937	46.08	XM_015349115	48.28			NM_001079074	41.42	XM_014600803	68.89	XM_006019378	70.08	XM_019548013	71.26	XM_019512460	70.12	XM_003227376	55	XM_015411651	52.68	XM_020778551	53.48	XM_015825038	51.37	XM_007428072	48.66	XM_014054515	48.99			XM_008171066	66.57					XM_013941280	69.83			XM_021273057	67.8			XM_015883607
ZNF593	NM_015871	63.25	XM_007894791	46.33	XM_006008785	43.71	XM_015348561	45.61	XM_018567009	41.15	NM_001016550	38.36	XM_006276784	59.29	XM_025198631	55.03	XM_019548010	57.41	XM_019512464	56.51	XM_003227366	52.4	XM_015411648	59.11	XM_020803232	52.71	XM_015825048	45.73	XM_007428074	47.42					XM_005302038	58.05			XM_009674564	53.48	XM_013941287	50.79	XM_010216429	60.61					XM_015883593
CNKSR1	NM_001297647	59.54	XM_007894873	53.47	XM_005993939	42.06	XM_015349182	49.27			NM_001123424	42.82	XM_014605645	62.84	XM_014517796	64.09	XM_019548008	64.97	XM_019512465	63.78	XM_008120570	54.5	XM_015411639	50.05	XM_020803235	49.58	XM_015825058	48.07	XM_007428075	46.78	XM_014054529	47.72			XM_008171065	54.98			XM_009674576	60.13	XM_013941281	60.88	XM_010218895	66.67	XM_021272961	64.92	XM_013184095	64.44	XM_015883578
CATSPER4	NM_198137	53.35	XM_007894996	48.22	XM_014487200	40.07	XM_015349071	49.65					XM_019490262	56.72	XM_014523805	56.06					XM_008124437	50.3	XM_015410237	49.87	XM_020806924	46.35					XM_014061850	45.35			XM_005286261	51.7	XM_025187644	54.3	XM_009687702	57.43	XM_013944690	57.7	XM_010214494	58.11
CEP85	NM_001281517	51.43	XM_007894889	43.36	XM_005993928	39.21	XM_015348594	46.79	XM_018571071	44.69	NM_001126536	45.13	XM_014605649	54.99	XM_014517790	55.15	XM_019548003	52.45	XM_019512466	52.13	XM_008120576	48.8	XM_015411213	45.51	XM_020803249	46.07	XM_015825068	43.31	XM_007428077	42.25	XM_014054527	39.76	XM_007064801	49.5	XM_008171062	50.23	XM_025182532	59.29	XM_009674485	47.65	XM_013941278	48.85	XM_010218892	52.93	XM_005020315	52.6	XM_013184193	52.06	XM_015883573
SH3BGRL3	NM_031286	61.98	XM_007894890	53.38	XM_005993929	39.71	XM_006631404	42.57	XM_018571072	45.87	NM_001103044	37.24	XM_006276786	64.79	XM_025208021	38.83	XM_019548007	65.89	XM_019521391	45.91	XM_003227368	51.4	XM_015411210	49.3	XM_020803234	49.11	XM_015825080	47.92	XM_007428078	53.12	XM_014054528	49.54	XM_007064850	47.26	XM_005302034	52.85	XM_014571443	54.05	XM_009674586	51.04	XM_013941284	52.94	XM_010218894	61.82	XM_005020328	54.33	XM_013199602	53.37	XM_015883594
UBXN11	NM_001077262	60.77	XM_007894893	50.26	XM_014487197	43.6	XM_015348457	49.55	XM_018571070	45.7	XM_002934637	44.86	XM_019494890	59.61	XM_014517795	57.22	XM_019548006	59.82	XM_019512469	57.3	XM_003227369	47.3	XM_015411204	49.32	XM_020803247	48.03	XM_015824930	46.89	XM_007443765	45.6	XM_014054524	47.02	XM_007064802	49.29	XM_008170982	49.55	XM_025182531	55.42	XM_009674497	52.97	XM_013941282	51.54	XM_010226673	52.81	XM_005020318	54.8	XM_013199642	50.48	XM_015883584
AIM1L	NM_001039775	61.85	XM_007894898	51.73	XM_014487175	42.75			XM_018571069	45.01	XM_002934656	41	XM_014610509	62.42			XM_019548001	66.43	XM_019512471	64.66	XM_016997386	54.3	XM_015411214	49.77			XM_015825097	49.87	XM_007436470	50.14					XM_005302207	58.22			XM_009674607	60.65	XM_013941283	61.06	XM_010226672	64.01			XM_013199603	66.46	XM_015883199
ZNF683	NM_001114759	59.34	XM_007894998	47.16	XM_005993931	42.31							XM_019494886	68.69	XM_025198736	67.62			XM_019512080	72.55					XM_020806905	49.28					XM_014064103	43.03
LIN28A	NM_024674	48.48	XM_007894894	50.64	XM_005991043	51	XM_015348418	45.71	XM_018572520	50	NM_001015806	40.33	XM_006270206	60.67	XM_006019254	62.29	XM_019547865	60.99	XM_019512564	61.29	XM_008120578	56.5	XM_015411206	57.97	XM_020803274	50.14	XM_015822973	55.56	XM_007436471	54.11	XM_014064105	47.93	XM_007064803	57.56	XM_005302030	57.4	XM_025179504	56.02			XM_013943998	65.34	XM_010215520	65.8	XM_005031750	62.74	XM_013199619	65.43	XM_015883211
DHDDS	NM_001243564	52.56	XM_007894922	50.95	XM_005990997	44.35	XM_015349075	48.02	XM_018572522	43.11	NM_001113908	42.86	XM_006270205	46.49	XM_014517789	44.65	XM_019547997	44.8	XM_019512472	44.91	XM_003227371	43.1	XM_015411209	45.68	XM_020806917	42.36	XM_015822976	40.93	XM_007438564	44.18	XM_014064108	39.1	XM_007064806	50.78	XM_005302029	48.94	XM_006139149	44.86	XM_009682390	46.43	XM_013944003	46.73	XM_010215517	50.63	XM_013100356	47.46	XM_013199644	48.65	XM_015883663
HMGN2	NM_005517	43.99			XM_005991000	38.41			XM_018572521	45.93	NM_001011031	40.86	XM_014610525	40.71	XM_025198630	41.99	XM_019547864	40.95	XM_019512476	44.98	XM_008120579	39.3	XM_015411211	42.73	XM_020806916	44.23	XM_015822974	42.65	XM_007438563	42.52	XM_014064104	42.25	XM_007064808	47.62	XM_005302028	43.7	XM_025179502	40.4	XM_009682424	43.16	XM_013943997	41.76	XM_010215519	41.65	XM_013100360	42.72	XM_013199604	42.72	XM_015883212
RPS6KA1	NM_001006665	57.29	XM_007894882	53.61	XM_005991002	44.5	XM_015349091	47.58			NM_001123459	44.42	XM_019488926	51.33	XM_006019250	51.44	XM_019547993	51.68	XM_019512477	50.86	XM_003227466	48.3	XM_015409435	50.16	XM_020806895	47.13	XM_015818725	46.01	XM_007429300	44.39	XM_014062977	47.73			XM_005302027	46.99	XM_025179500	50.11	XM_009682395	47.58	XM_013944007	48.1	XM_010221430	54.46	XM_005017482	50.55	XM_013199621	51.68	XM_015883668
ARID1A	NM_006015	57.5	XM_007894925	53.71	XM_005991007	52.31	XM_006631269	57.65	XM_018561181	52.17	XM_002934639	51.74	XM_019488929	53.11	XM_006019249	52.79	XM_019547991	51.28	XM_019512480	52.48	XM_008120673	51.4	XM_015409445	53.72	XM_020806899	50.09	XM_015818723	52.51	XM_007429299	49.74	XM_014076515	52.88	XM_007064810	51.67	XM_005302022	54.77	XM_025179508	52.88	XM_009682396	51.9	XM_013944005	51.44	XM_010218918	54.8	XM_005017478	52.22	XM_013199627	52.25	XM_015883186
PIGV	NM_001202554	50	XM_007894931	53.49	XM_014485565	41.32	XM_015348393	50.82	XM_018560446	49.4	XM_002934645	41	XM_006270203	56.45	XM_006019247	54.45	XM_019547987	54.6	XM_019512482	54.38	XM_016997424	45.2	XM_015409441	49.49	XM_020806930	46.87	XM_015818722	45.63	XM_015888258	44.33	XM_014076510	44.09	XM_007064812	51.91	XM_008170978	50.86	XM_006139146	47.64	XM_009682403	48.74	XM_013944012	52.34	XM_010211093	54.6	XM_021270885	61.61	XM_013199630	62.28	XM_015883188
ZDHHC18	NM_032283	59.12	XM_007894934	50.91	XM_005991004	45.77	XM_015348798	48.02					XM_014610515	60.7	XM_006019244	55.42	XM_019547983	59.45	XM_019512484	57.63	XM_003227452	49.2	XM_015409446	54.04	XM_020806933	47.2	XM_015818721	44.61			XM_014076514	42.38	XM_007064853	51.84	XM_008170976	52.94	XM_025179505	53.55	XM_009682400	53.12	XM_013944010	53.07	XM_010211110	54.54	XM_013097500	60.59	XM_013199634	60.6	XM_015883422
SFN	NM_006142	61.75											XM_006270202	61.75	XM_006019240	61.69	XM_019547982	60.41	XM_019512485	60.14	XM_003227460	54.7	XM_015409434	52.59	XM_020806939	49.59	XM_015818720	45.3	XM_015888257	48.14	XM_014076503	46.64	XM_007064813	56.37	XM_005302016	55.14	XM_006139142	60.62	XM_009682425	59.69	XM_013944000	63.4	XM_010211090	59.5	XM_013097499	61.54	XM_013199620	61.42	XM_015883209
GPN2	NM_018066	60.6	XM_007894935	51.42	XM_005991012	45.55	XM_006631271	53.99	XM_018561174	52.45	NM_001030474	43.46	XM_006270222	56.12	XM_006019371	55.77	XM_019547981	53.94	XM_019512488	54.75	XM_008120664	49.5	XM_015409437	48.96	XM_020806892	46.21	XM_015818719	48.25	XM_007425873	45.96	XM_014075253	46.85	XM_007064814	50.82	XM_005302013	49.7	XM_014581568	49.37	XM_009682411	54.52	XM_013943996	53.03	XM_010211092	57.27	XM_013097498	51.94	XM_013199647	56.3	XM_015883701
GPATCH3	NM_022078	57.9	XM_007894936	52.87	XM_005991014	49.2	XM_006631397	57.81	XM_018561178	47.72	NM_001126999	43.71	XM_014610508	54.58	XM_025198628	55.02	XM_019547978	56.84	XM_019512081	57.83	XM_008120665	54.1	XM_015409432	53.35	XM_020806941	52.73	XM_015818730	48.98	XM_007425864	50	XM_014075251	48.05	XM_007064855	54.52	XM_008171061	56.32	XM_025179503	54.14	XM_009682426	55.35	XM_013943995	58.45	XM_010211100	55.54	XM_021270887	56.48	XM_013199605	57.09	XM_015883700
NUDC	NM_006600	55.82	XM_007894938	46.62	XM_014485577	43.39	XM_006631272	49.35	XM_018561175	44.87	NM_001253789	44.71	XM_006270199	51.25	XM_006019237	51.7	XM_019547976	49.57	XM_019512491	50.88	XM_003227462	46.8	XM_015409436	44.63	XM_020778199	47.15	XM_015818718	43.01	XM_007425865	43.09	XM_014076507	43.78	XM_007064856	49.01	XM_005302010	52.18	XM_014581565	53.01	XM_009682427	47.66	XM_013943999	47.71	XM_010211109	50.65	XM_013097497	50.45	XM_013199606	50.29	XM_015883644
NR0B2	NM_021969	57.95	XM_007894937	45.31	XM_005991016	43.15	XM_006631398	48.32			XM_012963295	38.66	XM_006270200	52.48	XM_006019238	52.56	XM_019547977	50.96	XM_019512492	50.3	XM_003227461	53.9	XM_015409443	54.67	XM_020778198	48.55	XM_015818729	52.55	XM_007425874	46.21	XM_014076502	47.85	XM_007064815	50.63	XM_005302011	53.33	XM_006139140	48.94	XM_009682415	52.03	XM_013944002	61.33	XM_010211099	64.02	XM_005017473	56.16	XM_013199600	55.42	XM_015883772
KDF1	NM_152365	59.73	XM_007894941	53.38	XM_014485557	49.4	XM_015348834	49.06	XM_018561171	46.19	NM_001079471	43.62	XM_006270197	51.57	XM_006019236	50.69	XM_019547974	47.57	XM_019512489	46.85	XM_003227455	52.2	XM_015409438	53.61	XM_020778200	46.86	XM_015818717	48.89	XM_015887686	49.4	XM_014076506	49.8	XM_007064816	52.95	XM_005302007	49.29	XM_014579116	48.94	XM_009682416	48.24	XM_013944011	48.29	XM_010211089	54.37	XM_005017472	53.36	XM_013199649	53.4	XM_015883642
TRNP1	NM_001013642	60.7			XM_014485579	44.93	XM_015349095	42.11			XM_004911547	39.18									XM_016997425	69.5	XM_015409431	73.11			XM_015818728	76.01			XM_014076497	45.49			XM_005302205	75.88													XM_015883641
FAM46B	NM_052943	62.11			XM_005991017	43.3	XM_006631268	55.26	XM_018561176	46.86	NM_001017206	41.78	XM_006270219	51.82	XM_006019369	45.88	XM_019547972	50.77	XM_019512493	46.19	XM_008120667	47.8	XM_015411652	46.85					XM_007425876	40.06					XM_005302006	47.66			XM_009682428	46.4			XM_010211108	50.51	XM_013097496	53.37	XM_013199646	53.18	XM_015883753
SLC9A1	NM_003047	59.47	XM_007894944	46.38	XM_014485558	51.46	XM_015349113	46.31	XM_018561163	45.42	XM_002934657	43.55	XM_014610517	60.81	XM_014517786	60.51	XM_019547970	60.53	XM_019512494	60.17	XM_016997423	54.9	XM_015411626	51.86	XM_020814840	52.82	XM_015823535	51.51	XM_007425867	47.5	XM_014061039	53.11	XM_007064817	58.18	XM_005302005	58.87	XM_006134233	63	XM_009682429	58.88			XM_010211107	59.87	XM_021273861	54.79	XM_013199608	63.03	XM_015883617
WDTC1	NM_001276252	58.14	XM_007894942	49.63	XM_005991020	46.28	XM_015348806	48.39	XM_018561182	45.59	XM_002934641	44.42	XM_014610516	51.13	XM_006019232	51.67	XM_019547969	50.56	XM_019512496	49.88	XM_008120669	54.6	XM_015411653	52.66	XM_020810688	49.54	XM_015823537	50.6	XM_007425868	49.26	XM_014074529	49.68	XM_007064818	51.5	XM_005302003	50.39	XM_006134232	49.15	XM_009682420	49.57	XM_013954839	50.91	XM_010211088	52.43	XM_013101581	50.21	XM_013199609	51.22	XM_015883616
TMEM222	NM_032125	61.14			XM_005991026	52.03	XM_015348456	48.36	XM_018556897	42	NM_001078800	43.04	XM_006270193	56.64	XM_006019368	53.6	XM_019547963	51.69	XM_019512499	52.29	XM_003227197	47.2	XM_015411208	51.21	XM_020810699	44.25	XM_015823538	50.66	XM_015887687	52.64	XM_014059293	47.13	XM_007064858	49.81	XM_005302001	50.59	XM_006134231	46.82	XM_009682421	51.15	XM_013954841	52.69	XM_010211106	59.13	XM_005021723	58.36	XM_013199641	56.57	XM_015883717
SYTL1	NM_001193308	64.81	XM_007894945	42.8	XM_005991047	44.46	XM_015348835	44.33			NM_001006772	40.34			XM_006019231	67.28	XM_019547962	68.8	XM_019512501	67.31	XM_016997295	52.6	XM_015418609	54.47	XM_020810692	52.13	XM_015823541	50.54	XM_007435515	49.61			XM_007064859	61.56	XM_005301998	63.78	XM_025190232	64.67	XM_009682430	64.18	XM_013954833	65.68	XM_010211105	67.38	XM_021273860	67.69			XM_015883208
MAP3K6	NM_001297609	63.36			XM_005991048	49.79	XM_015348787	49.52					XM_019483603	65.19	XM_014517850	65.4	XM_019547861	66.04	XM_019512083	64.86	XM_003227204	57.6	XM_015418605	54.08	XM_020810702	53.41	XM_015823539	49.1	XM_007435518	50.36	XM_014065617	51.97	XM_007064860	63.8	XM_005301997	65.32	XM_025190215	65.23	XM_009682431	61.99	XM_013954835	68.59	XM_010211104	66.5	XM_005021729	62.3	XM_013199610	68.9	XM_015883743
FCN3	NM_003665	56.56			XM_005991028	45.62					NM_001006717	46.38			XM_014517785	59.09	XM_019547952	60.01							XM_020810683	46.72									XM_005301996	59.84	XM_006115510	57.41
CD164L2	NM_207397	62.25	XM_007894753	44.36	XM_014485581	40.88	XM_015348634	49.41			XM_018091886	45.25	XM_019483601	68.11	XM_014517849	64.74	XM_019547960	68.17	XM_019512502	67.35	XM_008120361	53.2	XM_015418603	57.14	XM_020810703	48.22	XM_015815173	48.47	XM_007435514	48.02	XM_014065618	49.36	XM_007064861	66.11	XM_008170973	59.4	XM_006115517	64.33	XM_009682422	64.46	XM_013954836	67.47							XM_015883773
GPR3	NM_005281	55.56	XM_007894979	45.94	XM_005991049	41.86	XM_015348625	47.7					XM_006270215	56.01	XM_025198626	56.24	XM_019547860	61.74	XM_019512084	62.65	XM_003227205	61.1	XM_015418611	52.13	XM_020810701	48.36	XM_015815174	52.44	XM_007435519	51.31	XM_014065619	54.37			XM_005301992	51.93	XM_006115509	45.47	XM_009682423	56.1	XM_013954838	57.68	XM_010211087	59.98	XM_005022632	64.4	XM_013199601	62.76
WASF2	NM_001201404	52.38	XM_007894746	44.89	XM_005991031	46.38	XM_015348775	48.38	XM_018555987	48.27	NM_001103026	42.84	XM_019492393	52.98	XM_025198614	52.34	XM_019547959	51.39	XM_019512504	55.03	XM_003227199	50.9	XM_015418607	50.11	XM_020810684	44.16	XM_015815167	49.54	XM_007439541	44.78	XM_014072652	41.78	XM_007064823	53.37	XM_008170971	49.54	XM_025180930	47.38	XM_009682432	51.27	XM_013954837	52.91	XM_010211103	54.23	XM_013102529	53.37	XM_013199633	55.66	XM_015883649
AHDC1	NM_001029882	63.54	XM_007894743	48.81	XM_005991032	41.84	XM_015348745	47.53	XM_018555961	48.78	XM_012958331	47.89	XM_019492392	66.99	XM_025198625	62.88	XM_019547858	66.95	XM_019512088	66.47	XM_008120364	59.8	XM_015418618	57.32	XM_020810700	56.26	XM_015815170	52.91	XM_007436658	54.71	XM_014058161	52.48	XM_007064863	64.1	XM_008170968	62.88	XM_014569756	64.34	XM_009689848	64.52	XM_013953573	66.51	XM_010211102	66.56	XM_021274532	67.02	XM_013199611	64.44	XM_015883679
FGR	NM_001042729	56.02	XM_007894741	47.76	XM_005991051	48.67			XM_018555962	44.2	XM_002934642	43.04			XM_006019227	65.48	XM_019547956	65.49	XM_019512506	65.01	XM_016997297	51.5	XM_015418613	55.16			XM_015815172	52.9							XM_005301987	61.83			XM_009687703	65.93	XM_013944689	67.35					XM_013199612	67.39	XM_015883715
FAM76A	NM_001143912	42.35	XM_007894752	43.22	XM_014485584	46.91	XM_006631292	43.52					XM_014604976	49.92	XM_006019360	49.27	XM_019547857	48.21	XM_019512089	47.8			XM_015409170	47.32	XM_020813262	39.43	XM_015815965	42.62	XM_007437865	39.6	XM_014074802	42.01	XM_007064867	50.73	XM_005286256	46.77	XM_006121075	45.96	XM_009687708	45.75	XM_013944684	46.23	XM_010218897	53.1	XM_013102830	58.19	XM_013199615	61.36	XM_015883685
STX12	NM_177424	40.32	XM_007894821	44.79	XM_006005375	42.59	XM_015348838	44.15	XM_018563840	46.35	NM_213718	39.94	XM_019489102	40.53	XM_006014851	39.08	XM_019548044	41.04	XM_019512114	40.49	XM_008122724	38.7	XM_015418635	43.75	XM_020810548	41.79	XM_015816593	38.02	XM_007440033	39.27	XM_014054324	38.61	XM_007066089	39.18	XM_005286254	49.76	XM_006134878	40.06	XM_009687726	40.49	XM_013942958	40.59			XM_005025262	39.6	XM_013197634	39.9	XM_015883494
PPP1R8	NM_002713	48.83	XM_007894827	43.08	XM_014494145	52.31	XM_006631248	58.65	XM_018563846	43.12	NM_001017079	41.65	XM_006262977	50.32	XM_025212413	43.71	XM_019547875	42.08	XM_019512112	45.02	XM_016998235	44.9	XM_015418633	54.5	XM_020810534	49.54	XM_015816591	50.4	XM_007440030	50.13	XM_014054320	50.7	XM_007066104	50.23	XM_005306838	47.39	XM_006134880	45.14	XM_009687734	41.65	XM_013942952	45.26	XM_010223091	50.34	XM_021276157	40.55	XM_013197652	44.46	XM_015883493
THEMIS2	NM_001039477	53.23	XM_007894809	47.71	XM_006005387	48.46	XM_006631375	48.46	XM_018566895	38.48	XM_004912318	39.68	XM_014605115	49.42	XM_014525018	49.44	XM_019548045	47.97	XM_019512111	47.29	XM_003228866	43.5	XM_015418626	52.54	XM_020810530	42.92			XM_007440036	45.2			XM_007066088	57.97	XM_005306842	55.44			XM_009687724	52.58			XM_010223092	60.76	XM_021276153	59.77	XM_013197630	61.75	XM_015883490
RPA2	NM_001286076	46.85	XM_007894810	42.36	XM_006005367	50.3	XM_006631249	49.57	XM_018566890	43.95	NM_001006794	39.8	XM_014605116	43.3	XM_014521734	40.98	XM_019548046	40.6	XM_019512057	40.3	XM_003228861	43.7	XM_015418640	47.92	XM_020810532	46.33	XM_015816590	38.49	XM_007440028	38.3	XM_014054318	37.26	XM_007066087	42.52	XM_005306841	45.71	XM_014579384	45.05	XM_009687733	43.2	XM_013942960	41.84	XM_010223093	52.2	XM_005025276	44.33	XM_013197658	43.2	XM_015883497
SMPDL3B	NM_001009568	54.34	XM_007894806	44.82	XM_006005386	45.99	XM_006631383	50.53	XM_018566887	41.29	XM_018091813	38.42	XM_006262965	48.47	XM_006014822	48.3	XM_019548047	46.78	XM_019512110	48.56	XM_008122725	43.5	XM_015418641	48.75	XM_020810550	44.65	XM_015816589	42.54	XM_007440029	45.48	XM_014069728	45.47	XM_007066086	51.15	XM_005306844	49.12	XM_006134882	55.26	XM_009687722	45.53	XM_013942983	45.13	XM_010223094	55.67	XM_013104811	44.97	XM_013197660	45.98	XM_015883492
XKR8	NM_018053	61.11	XM_007894805	55.11			XM_006631411	49.17	XM_018566882	46.53	NM_001033944	46.4	XM_014605003	53.41	XM_006014847	51.91	XM_019547876	51.7	XM_019512056	51.88	XM_016998233	45.6	XM_015418647	52.94	XM_020810551	53.28	XM_015816614	51.97	XM_007434859	48.94	XM_014071626	41.51	XM_007066103	61.62	XM_005306845	51.15	XM_025190591	63.99	XM_009687723	53.5	XM_013942968	55.37			XM_005025263	57.48	XM_013197633	62.36	XM_015883491
EYA3	NM_001282560	44.65	XM_007894803	44.97	XM_006011737	43.14	XM_015348583	51.16	XM_018566884	43.95	NM_001123019	41.52	XM_006262966	42.15	XM_006014817	42.33	XM_019548048	43.32	XM_019512106	42.09	XM_003228862	42.1	XM_015418645	49.69	XM_020810533	45.84	XM_015816583	45.31	XM_007434854	45.68	XM_014071627	43.47	XM_007066085	47.38	XM_005306847	47.78	XM_006134886	50.85	XM_009687718	45.68	XM_013942964	45.96	XM_010223095	50	XM_013104804	44.95	XM_013197638	46.27	XM_015883498
PTAFR	NM_000952	52.98	XM_007894777	51.06	XM_006010148	43.45	XM_015348377	37.66	XM_018566897	41.63	NM_001008002	37.58	XM_006262971	43.46	XM_025211905	44.21	XM_019548053	45.47	XM_019512103	43.64	XM_016998237	42.1	XM_015418639	45.9	XM_020810552	42.51	XM_015816585	38.72	XM_007434856	40.08	XM_014071634	40.05	XM_007066084	48.92	XM_005306854	46.9	XM_014579392	55.83	XM_009687717	44.72	XM_013942963	45.24	XM_010226319	47.98	XM_005025264	44.38	XM_013197639	51.17	XM_015883507
DNAJC8	NM_014280	44.48	XM_007894775	43.1	XM_006010146	42.56	XM_006631287	37.57	XM_018566889	43.96	NM_001126759	38.78	XM_006277027	45.71	XM_006033719	44.12	XM_019547709	45.23	XM_019512189	45.39	XM_008122731	43.1	XM_015418638	46.43	XM_020810539	44.7	XM_015816582	42.88	XM_007434852	44.01	XM_014071625	43.9	XM_007066102	44.37	XM_005306855	47.13	XM_006134890	45.59	XM_009687716	43.02	XM_013942955	43.63	XM_010226321	43.86	XM_021276156	42.11	XM_013197654	42.63	XM_015883508
ATPIF1	NM_016311	50.18	XM_007894781	46.97	XM_006010147	42.41	XM_015348462	46.75	XM_018564930	46.04	NM_001142093	36.61	XM_014605037	57.45			XM_019547710	56.62	XM_019512066	44.07	XM_008122732	50.7	XM_015418643	54.73	XM_020810541	50.42	XM_015816613	48.29	XM_007434851	51.61	XM_014069922	50.2			XM_005313558	56.26							XM_010226322	50
SESN2	NM_031459	59.49	XM_007894748	50.74					XM_018555981	48.07	NM_001079562	43.5	XM_014604970	64.99	XM_006019223	63.31	XM_019547947	64.37	XM_019512090	63.94	XM_016998740	54	XM_015409203	52.35	XM_020813259	49.73	XM_015815971	51.11	XM_007438411	45.93			XM_007064827	59.29	XM_005286138	59.35	XM_014572519	64.59	XM_009687709	62.69	XM_013944683	64.93							XM_015883720
MED18	NM_001127350	49.53	XM_007894754	48.97	XM_005991037	51.95	XM_006631247	54.51	XM_018555982	49.57	NM_001017086	45.5	XM_006271959	42.12	XM_006034631	42.34	XM_019532241	47.06	XM_019517702	41.7	XM_008123769	55.3	XM_015409179	49.35	XM_020813270	42.77	XM_015815970	46.97	XM_007438410	50.04	XM_014074767	42.27			XM_005288272	42.52	XM_006124270	39.02	XM_009688609	41.46	XM_013948445	54.3			XM_005011618	51.28	XM_013192082	50.28	XM_015848829
PHACTR4	NM_001048183	46.71	XM_007894862	48.72	XM_005991038	52.38	XM_015348731	59.17	XM_018555978	48.19	NM_001126794	45.47	XM_014604960	53.09	XM_006031898	55.06	XM_019547940	52.74	XM_019512514	51.36			XM_015409202	49.48	XM_020813272	50.18	XM_015815966	51.88	XM_007439840	52.28	XM_014072796	48.59	XM_007064831	50.26	XM_008168894	47.84	XM_006121068	50.36	XM_009687699	53.38	XM_013944695	53.68	XM_010218919	54.77					XM_015883515
RCC1	NM_001048194	54.08	XM_007894867	51.21	XM_014485560	43.91	XM_015348414	51.48	XM_018555986	47.44	NM_001016101	42.89	XM_014604966	61.03	XM_025213587	60.8	XM_019547939	61.19	XM_019512521	61.6	XM_003229394	51.7	XM_015409166	51.99	XM_020813267	52.81	XM_015815964	51.16	XM_007439839	47.59	XM_014072797	51.91	XM_007064832	61.37	XM_008168896	53.81	XM_006121066	59.47	XM_009687700	57.53	XM_013944691	58.59	XM_010214499	63.79	XM_013103251	64.26			XM_015883522
TRNAU1AP	NM_017846	47.98	XM_007894825	41.2	XM_006005389	45.12	XM_015348857	40.8	XM_018568314	56.61	NM_001078752	46.52	XM_014605034	44.67	XM_006021893	46.3	XM_019547690	43.05	XM_019512174	42.41	XM_016998802	47.7	XM_015409171	53.02	XM_020799684	41.4	XM_015832103	44.88	XM_007438567	41.32	XM_014051775	49.39	XM_007064841	43.53	XM_005286169	44.32	XM_025187708	43.25	XM_009667783	47.55	XM_013940067	44.56	XM_010220908	46.54	XM_021278109	46.1	XM_013195502	49.25	XM_015883705
TAF12	NM_001135218	48.09	XM_007894764	50.26	XM_005993122	47.77	XM_015348810	43.45	XM_018555968	47.13	NM_001016168	44.21	XM_019488496	44.05	XM_006021884	47.07	XM_019547693	47.03	XM_019512177	46.8	XM_008123770	44.9	XM_015424833	44.81	XM_020806911	40.82	XM_015832123	42.46	XM_007441960	42.97	XM_014051772	43.34	XM_007064837	45.32	XM_005286166	49.46	XM_006111971	43.99	XM_009667785	45.88	XM_013940074	60.73	XM_010220907	50.53	XM_005028535	49.96	XM_013195530	56.84	XM_015883548
RAB42	NM_001193532	58.57							XM_018555980	48.57			XM_019488512	43.46	XM_025201935	49.97	XM_019547691	44.44	XM_019512175	47.83	XM_003230227	47.3	XM_015424829	48.64	XM_020806929	49.12	XM_015832202	48.39	XM_015889899	43.78	XM_014051774	47.88	XM_007064840	54.02	XM_005286263	54.76	XM_006111976	56.28	XM_009667789	64.38	XM_013955125	67.2			XM_021278106	68.93	XM_013195458	72.43	XM_015883551
GMEB1	NM_001319674	50.3	XM_007895000	43.89	XM_014486737	51.96	XM_015348819	56.66	XM_018555960	47.81	NM_001078964	44.6	XM_006267124	46.71	XM_006021886	51.74	XM_019547696	46.35	XM_019512179	50.72	XM_016998735	54.6	XM_015424835	51.65	XM_020806920	46.34	XM_015832143	47.44	XM_015889060	47.72	XM_014051761	46.4	XM_007064835	50.65	XM_008168900	49.2	XM_014576479	48.37	XM_009670518	54.48	XM_013940068	53.6	XM_010214492	59.36	XM_005028536	61.42	XM_013195457	58.32	XM_015883719
YTHDF2	NM_001172828	45.98	XM_007894900	51.44	XM_014486736	47.15	XM_006631449	52.66	XM_018555988	44.27	XM_002934644	44.39	XM_014607928	53.13	XM_006031904	50.71	XM_019547930	50.14	XM_019512530	50.19	XM_003229595	52.3	XM_015424837	43.76	XM_020806915	48.43	XM_015832152	44.56	XM_007434028	43.36	XM_014051770	46.95	XM_007064834	49.94	XM_005286158	46.74	XM_006111968	44.92	XM_009675588	46.61	XM_013940073	51.32	XM_010214487	56.53	XM_021278108	52.7	XM_013195455	51.52	XM_015883696
OPRD1	NM_000911	67.7	XM_007894992	56.33	XM_005993136	50.54	XM_006631267	52.32	XM_018555972	45.66	XM_002939358	41.41	XM_014604969	58.85	XM_014523804	59.8	XM_019547938	54.48	XM_019512522	57.87	XM_003229393	52.7			XM_020779164	45.92	XM_015832250	47.25	XM_015890179	47.46	XM_014063890	46.46	XM_007064868	59.25	XM_005286148	60.5	XM_014576432	54.67	XM_009687710	58.82			XM_010214498	58.3	XM_013103259	58.22			XM_015883526
EPB41	NM_001166005	46.62	XM_007894819	43.87	XM_014494146	47.92	XM_015348563	50.98	XM_018563848	44.61	XM_002939484	42.71	XM_019488534	46.53	XM_025201957	46.06	XM_019547667	44.45	XM_019512152	43.94	XM_016998792	47.8	XM_015423395	42.31	XM_020799702	41.2	XM_015832084	42.68	XM_007427683	38.42	XM_014070801	38.78	XM_007064842	46.97	XM_005286191	45.73	XM_025187771	39.74	XM_009667787	50.26			XM_010220910	58.95	XM_021278111	51.17	XM_013195464	51.39	XM_015883441
TMEM200B	NM_001003682	58.56	XM_007894987	57.73			XM_006631408	50.66	XM_018563852	47.76	XM_002939491	39.92	XM_019488662	58.97	XM_006021892	57.35	XM_019547665	51.41	XM_019512151	50.77			XM_015423394	50.99	XM_020799680	46.25	XM_015814335	47.24	XM_007427696	45.85							XM_006112024	60.27	XM_009667782	57.6			XM_010222396	65.48			XM_013195487	62.26	XM_015883483
SRSF4	NM_005626	53.21	XM_007894816	42.48	XM_006005380	47.36	XM_015348546	58.37	XM_018563860	50.5	XM_004911582	51.38	XM_006267154	47.12	XM_025201955	44.86	XM_019547658	47.15	XM_019512063	45.31			XM_015423952	50.69	XM_020799679	44.15	XM_015814325	45.67	XM_007427701	45.13	XM_014072256	41.51	XM_007064878	45.07	XM_008168908	45.61	XM_014576653	44.7	XM_009667786	45.12	XM_013954947	45.04	XM_010219391	54.73	XM_005015443	45.86	XM_013195524	47.7	XM_015883655
MECR	NM_001024732	53.71	XM_007894813	46.57	XM_006005385	50.77	XM_006631259	55.61	XM_018563842	45.71	NM_001016371	44.59	XM_006267155	46.84	XM_006021873	45.57	XM_019547655	46.87	XM_019512145	46.83	XM_008121490	47.4	XM_015423948	50.86	XM_020799689	45.42	XM_015814330	45.19	XM_007427703	50.65	XM_014072258	47.19	XM_007064848	51.7	XM_008168910	50.05	XM_006112014	46.88	XM_009667776	53.77	XM_013955126	56.45	XM_010219381	66.3	XM_021269470	55.18	XM_013195526	56.48	XM_015883657
PTPRU	NM_001195001	61.54	XM_007894811	57.86			XM_015348716	49.43	XM_018563853	48.33	XM_002939487	45.99	XM_019488761	51.4	XM_025201934	48.58	XM_019547651	48.65	XM_019512142	51.33	XM_016997735	51.2	XM_015423947	52.02	XM_020799722	47.37	XM_015812941	48.8			XM_014061744	47.7			XM_008168911	59.26	XM_006112017	58.33	XM_009669914	58.63			XM_010219371	63.93	XM_021269459	60.81	XM_013195459	59.7	XM_015883636
MATN1	NM_002379	54.7	XM_007894988	51.54	XM_005993148	54.45	XM_015348519	51.44	XM_018563839	45.44	NM_001030442	39.18	XM_014605060	48.22	XM_006021870	47.78	XM_019547871	49.57	XM_019512062	49.44	XM_003228025	48.5	XM_015421041	46.1	XM_020815081	48.52	XM_015813696	45.72	XM_007432300	45.63			XM_007066099	48.14	XM_005286207	52.44	XM_006134553	50.44	XM_009669798	49.67	XM_013955133	50	XM_010227376	48.08	XM_005015446	48.5	XM_013195450	53.17	XM_015883198
LAPTM5	NM_006762	50.76	XM_007894830	36.44	XM_005993135	41.64	XM_015348520	41.19	XM_018563847	39.8	NM_001195709	36.07	XM_014605046	42.39	XM_006021890	42.71	XM_019548016	43.75	XM_019512141	43.84													XM_007066110	48.1	XM_005286208	49.18	XM_006134554	52.74	XM_009669812	44.43	XM_013955131	46.17	XM_010227375	45.92	XM_005015449	48.34	XM_013195500	45.37	XM_015883726
SDC3	NM_014654	60.2	XM_007894833	59.49	XM_005993134	46.32	XM_006631444	42.57	XM_018564932	44.22	XM_002938828	39.46	XM_019488825	54.16	XM_025201937	45.04	XM_019548017	44.76	XM_019512061	52.88	XM_008121494	56.5	XM_015423377	50.9	XM_020815080	48.15	XM_015828001	49.09	XM_007432299	43.55	XM_014075170	49.86	XM_007066109	60.96	XM_008168913	49.28	XM_006134555	55.63	XM_009669927	54.68	XM_013948611	55.11	XM_010223205	59.12	XM_021269460	55.01	XM_013195532	65.13	XM_015883678
PUM1	NM_001020658	46.07	XM_007894834	54.8	XM_014486732	52.73	XM_015348604	51.9	XM_018566898	44.96	XM_002939357	47.42	XM_006269346	44.71	XM_006030837	45.06	XM_019548018	44.71	XM_019512135	44.57	XM_008121495	47.7	XM_015423383	52.18	XM_020812365	44.39	XM_015822186	43.94	XM_007432292	45.19	XM_014056322	45.33	XM_007066098	49.14	XM_008168915	45.81	XM_025190430	45.48	XM_009669821	46.08	XM_013950671	52.64	XM_010221368	50.11	XM_005015451	47.79	XM_013195489	48.35	XM_015883565
NKAIN1	NM_024522	59.22	XM_007894989	49.26	XM_014486749	48.65	XM_015348610	43.02	XM_018566888	40.05	NM_001079128	38.68	XM_014605006	49.14	XM_025212493	48.61	XM_019548025	48.54	XM_019512133	49.13	XM_008121505	44.9	XM_015423378	47.22	XM_020812356	45.36	XM_015822179	45.76					XM_007066097	53.56	XM_008168922	52.66	XM_014579268	54.54			XM_013942358	62.54			XM_021269471	58.75	XM_013195460	61.63	XM_015883735
SNRNP40	NM_004814	46.7	XM_007894845	42.38	XM_005993132	42.14	XM_006631300	47.94	XM_018566883	45.68	NM_001030373	40.23	XM_006269749	48.54	XM_006030842	45.9	XM_019548028	47.73	XM_019512131	48.1	XM_003228020	47.1	XM_015411696	47.28	XM_020812359	44.85	XM_015822185	44.98	XM_007442781	42.53	XM_014060046	45.57	XM_007066096	46.49	XM_005286216	48.47	XM_014575842	47.12	XM_009669934	45.82	XM_013942359	52.35	XM_010221369	51.71	XM_005015468	50.47	XM_013195525	50.66	XM_015883710
ZCCHC17	NM_001282566	49.33	XM_007894846	42.13	XM_005993131	46.79	XM_015348708	48.64	XM_018566892	42.16	NM_001017183	38.62	XM_006269748	43.65	XM_014523272	44.05	XM_019548029	43.89	XM_019512129	43.79	XM_003228021	46.2	XM_015411690	43.17	XM_020812360	44.66	XM_015822178	41.37	XM_007425357	44.86	XM_014064603	36.8	XM_007066095	43.33	XM_008168923	45.98	XM_006127823	48.61	XM_009669875	46.82	XM_013942361	50.42	XM_010228300	46.38	XM_005015455	51.07	XM_013195523	52.11	XM_015883714
FABP3	NM_001320996	52.91	XM_007894990	42.09	XM_005993130	42.52	XM_006631302	50.94	XM_018566886	42.02	NM_001015823	34.76	XM_006269747	45.59	XM_006030834	44.09	XM_019548032	45.02			XM_008121509	52.5	XM_015411694	56.49	XM_020812375	54.04	XM_015822183	40.47	XM_007425356	45.97	XM_014060047	43.16					XM_006127824	53.18	XM_009669947	59.7	XM_013961726	60.98			XM_013095685	61.21	XM_013195463	65.22	XM_015883711
SERINC2	NM_001199037	58.7			XM_005993129	47.42			XM_018566885	44.62	NM_001016562	40.88	XM_006269746	50.69	XM_006030833	50.32	XM_019548033	50.34	XM_019512127	52.81	XM_003228022	55.2	XM_015411695	50	XM_020812364	47.2	XM_015822181	43.6	XM_007425355	48.35	XM_014060039	47.48	XM_007066094	55.02	XM_005286242	54.73	XM_006110873	55.07			XM_013942357	61.36	XM_010211779	59.74	XM_005015456	61.38	XM_013195461	64.77	XM_015883718
TINAGL1	NM_001204414	61.74	XM_007906758	54.87	XM_005997227	43.46	XM_015348477	59.34	XM_018576762	46	XM_002938486	40.16	XM_006274814	61.54	XM_006031244	61.64	XM_019547784	61.92	XM_019512251	64.11	XM_008117904	50.3	XM_015417351	54.8	XM_020812936	50.06	XM_015828820	50.54	XM_007420288	50.81			XM_007060709	62.75	XM_005298413	63.86	XM_014574992	64.13					XM_010226112	70.56					XM_015883249
PEF1	NM_012392	55.33	XM_007904265	50.11	XM_014489101	51.86	XM_006631329	44.66	XM_018576764	44.8	XM_002938480	39.94	XM_006274813	57.82	XM_006031245	57.15	XM_019547786	57.56	XM_019512255	57.18	XM_003225545	52.1	XM_015408084	53.5	XM_020812950	52.62			XM_007420289	49.56	XM_014076529	50.94	XM_007060761	58.45	XM_005298414	53.44	XM_006125951	59.93	XM_009685251	58.18	XM_013952122	58.76	XM_010223720	63.9	XM_005031299	64.64	XM_013184072	61.43	XM_015883275
COL16A1	NM_001856	62.55	XM_007894967	56.53	XM_005997225	48.62	XM_015348466	59.92	XM_018576760	49.69	XM_018091581	48.75	XM_014597820	63.66	XM_006031248	63.25	XM_019547540	64.45	XM_019512257	63.75	XM_008117919	56.2	XM_015408105	55.83	XM_020809303	58.13	XM_015819032	48.13	XM_015887481	53.54			XM_007060762	64.66	XM_008167165	63.08	XM_025180083	66.09											XM_015883213
ADGRB2	NM_001294335	63.56	XM_007895009	45.01	XM_014489100	48.35	XM_015348447	55.45	XM_018576759	48.07	XM_002938488	49.67	XM_019498821	63.63	XM_025212860	64.4	XM_019547789	64.29	XM_019512263	63.8	XM_016996325	56.7	XM_015408088	56.09	XM_020809316	56.42	XM_015819030	54.78	XM_015887482	53.33	XM_014071563	53.55	XM_007060763	63.84	XM_008167139	64.01	XM_025181908	66.17			XM_013957343	65.56			XM_021274510	64.49	XM_013184071	67.63	XM_015883769
SPOCD1	NM_001281987	61.04			XM_014492864	44.2					XM_018091875	39.29	XM_014611154	48.78	XM_014517847	49.91	XM_019547797	48.69	XM_019512271	47.99	XM_008117905	51.2			XM_020809327	51.66									XM_008167166	44.61	XM_014570723	44.16
PTP4A2	NM_001195100	38.06	XM_007894963	41.89	XM_006003225	39.04	XM_006631209	45.68	XM_018571879	40.51	NM_001017207	38.4	XM_006274812	42.49	XM_006019355	41.83	XM_019547802	42.84	XM_019512275	43.54	XM_003225538	49.7	XM_015408098	43.11	XM_020809302	47.29	XM_015813697	41.85	XM_007436838	41.53	XM_014059690	43.39	XM_007060710	40.48	XM_005298416	39.47	XM_014570722	42.54	XM_009666587	41.53	XM_013953370	41.18	XM_010217229	46.23	XM_005022612	46.15	XM_013184234	43.47	XM_015883560
KHDRBS1	NM_001271878	48.39	XM_007894962	41.66	XM_014492854	40.28	XM_015348743	46.51	XM_018566561	44.27	NM_001017045	42.18	XM_006274811	46.85	XM_006019406	42.05	XM_019547800	42.32	XM_019512273	44.62	XM_016996331	51.5	XM_015408096	42.15	XM_020809304	48.89	XM_015813699	46.33	XM_007436839	42.03	XM_014061769	41.79	XM_007067606	40.96	XM_005302202	40.62	XM_014570714	38.27	XM_009666559	42.16	XM_013953364	41.69	XM_010217231	44.22	XM_005022615	43.93	XM_013184205	50.14	XM_015883559
TMEM39B	NM_001319677	52.42	XM_007904289	44.08	XM_014492855	50.48	XM_015348855	56.78	XM_018566545	47.71	NM_001005048	47.79	XM_019498858	55.77	XM_006019405	54.85	XM_019547801	54.77	XM_019512274	54.43	XM_003225539	54.2	XM_015408087	55.64	XM_020800549	56.97	XM_015813702	53.02	XM_007436836	52.79	XM_014061772	51.36	XM_007067563	50.81	XM_008171059	50.98	XM_025181900	45.88	XM_009666609	48.92	XM_013953365	49.59	XM_010217230	57.48	XM_021274511	56.24	XM_013184203	55.36	XM_015883741
KPNA6	NM_012316	47.48	XM_007904290	39.27	XM_014492856	47.61	XM_015348655	53.45	XM_018566560	43.75	NM_001008017	42.26	XM_006274802	44.14	XM_006019340	44.25	XM_019547826	43.74	XM_019512296	44.14	XM_003228712	48.7	XM_015408101	47.73	XM_020800572	49.16	XM_015811670	52.06	XM_007431945	46.36	XM_014057650	48.54	XM_007067572	47.24	XM_005302179	47.96	XM_006117545	41.55	XM_009681030	44.62	XM_013953349	45.06	XM_010213029	46.79	XM_005020433	47.41	XM_013184303	48.83	XM_015883288
TXLNA	NM_175852	52.84	XM_007904291	43.09	XM_006003228	43.2	XM_006631351	49.58	XM_018566569	44.74	NM_001142137	41.06	XM_006274803	58.17	XM_025198637	56.39	XM_019547807	57.41	XM_019512281	57.48	XM_003228725	52.7	XM_015408065	49.09	XM_020800567	57.62	XM_015811669	53.01	XM_007431946	49.51	XM_014057654	48.31	XM_007067571	54.56	XM_005302180	51.92	XM_006117546	52.27	XM_009681043	55.48			XM_010213028	63.22	XM_005020447	57.77	XM_013184065	56	XM_015883298
CCDC28B	NM_001301011	55.38	XM_007904293	43.56	XM_006003232	42.6	XM_015348724	44.42	XM_018571877	47.44	NM_001016093	45.32	XM_014611132	66.04	XM_006019341	64.14	XM_019547823	64.29	XM_019512294	65.71	XM_003228724	52.9	XM_015408093	55.3	XM_020800645	51.57	XM_015811641	56.72	XM_007431951	55.2	XM_014057659	51.41	XM_007067570	57.65	XM_005302182	57.84	XM_006117548	50.98			XM_013952735	70.09							XM_015883313
IQCC	NM_001160042	55.21	XM_007904318	39.94	XM_006003235	38.63	XM_015348449	45.61	XM_018571876	50	XM_002939291	42.43	XM_019498878	54.94	XM_025198698	55.36	XM_019547817	56.05	XM_019512288	56.38	XM_003228711	45.7	XM_015408090	46.75	XM_020800624	51.06	XM_015811624	51.12	XM_007431952	47.03	XM_014057661	45.24	XM_007067609	50.41	XM_005302191	48.72	XM_014570712	46.94	XM_009681028	49.92	XM_013953289	51.63			XM_005020448	52.01	XM_013184326	51.02	XM_015883304
DCDC2B	NM_001099434	57.57	XM_007904316	43.97	XM_014492865	44.31	XM_015348710	44.34	XM_018571878	44.86	XM_002939290	42.53	XM_006274819	52.33	XM_006019403	53.66	XM_019547815	49.62	XM_019512287	49.93	XM_008122493	55.1	XM_015408094	50.45	XM_020800613	50.4	XM_015811640	53.9	XM_007431953	49.9	XM_014057662	49.07			XM_005302189	52.5	XM_006117549	46.44	XM_009681029	45.85	XM_013953381	46.39			XM_005020437	55.32	XM_013184318	53.57	XM_015883308
TMEM234	NM_019118	54.59	XM_007904315	47.97	XM_006003237	48.22	XM_015348712	40.9	XM_018566563	47.73	XM_004911605	38.96	XM_014611140	49.12	XM_006019343	50.11	XM_019547821	48.23	XM_019512295	48.55	XM_003228722	46.1	XM_015408079	49.83	XM_020800614	53.09	XM_015811660	45.02	XM_007431954	47.55	XM_014067617	45.46	XM_007067607	46.25	XM_005302184	46.3	XM_014570719	47.36			XM_013953382	55.94	XM_010213033	63.45	XM_021273058	53.92	XM_013184066	49.89	XM_015883316
EIF3I	NM_003757	50.96	XM_007904313	42.95	XM_006003236	48.76	XM_015348450	46.46	XM_018566547	44.8	NM_001015781	41.15	XM_006274805	54.1	XM_006019404	53.12	XM_019547816	53.56	XM_019512074	51.83	XM_003228710	51.4	XM_015408078	50.5	XM_020800592	52.43	XM_015811634	47.45	XM_007431955	49.73	XM_014067612	46.82	XM_007067569	48.22	XM_005302183	50.07	XM_006117558	50.22	XM_009681042	51.21	XM_013953343	52.84	XM_010221047	57.54	XM_013100454	55	XM_013184067	55.42	XM_015883303
FAM167B	NM_032648	62.13	XM_007904309	53.35	XM_006003241	42.39	XM_015348783	51.34	XM_018566555	47.03	XM_002939294	41.36	XM_006274806	56.77	XM_025198624	57.11	XM_019547818	55.07	XM_019512290	55.53	XM_003228720	53.1	XM_015408092	57.47	XM_020800623	52.18	XM_015813703	52.9	XM_007431957	52.22	XM_014058388	48.65	XM_007067567	59.93	XM_005302195	62.16	XM_025181898	61.3							XM_021273059	68.69	XM_013184354	70.41	XM_015883311
LCK	NM_001042771	56.28	XM_007904306	46.6	XM_014492858	46.04	XM_015348451	52.66	XM_018566542	43.97	XM_012957401	40.63	XM_019498815	53.9	XM_006019347	51.98	XM_019547806	51.14	XM_019512280	50.18	XM_003228719	54.4	XM_015408061	50.77	XM_020800646	51.55	XM_015813701	48.9	XM_007431958	52.36					XM_005302197	53.26	XM_025181906	58.82			XM_013953287	64.66			XM_021273060	62.92	XM_013184069	64.89	XM_015883318
HDAC1	NM_004964	49.21	XM_007904307	43.7	XM_014492863	46.43	XM_015348802	46.27	XM_018566564	42.27	NM_001030393	40.92	XM_019498856	43.03	XM_025198703	42.21	XM_019547804	44.29	XM_019512276	44.53	XM_008122492	49.1	XM_015408059	50.17	XM_020800644	52.28	XM_015813695	50.43	XM_015888710	52.38	XM_014061773	49.28	XM_007067565	45.09	XM_005302198	46.31	XM_006117550	45.95	XM_009681026	43.81	XM_013953351	43.97			XM_005020452	45.26	XM_013184333	46.95	XM_015883321
MARCKSL1	NM_023009	58.19	XM_007904308	48.19	XM_005995587	44.53	XM_006631359	49.59	XM_018566539	55.69	NM_001044437	45.56	XM_006274809	50.41	XM_006019348	49.92	XM_019547805	53.59	XM_019512279	51.46	XM_003228718	55.4	XM_015408085	52.39	XM_020800591	63.36	XM_015813694	66			XM_014061761	54.31	XM_007067564	55.92	XM_005302199	57.37	XM_006117551	51.04	XM_009681041	52.21	XM_013953286	49.77			XM_021273061	64.93	XM_013184363	56.58	XM_015883755
TSSK3	NM_052841	56.62	XM_007904301	45.58	XM_005995596	41.48			XM_018566538	42.19			XM_006274799	49.47	XM_006019337	52.99	XM_019547845	48.27	XM_019512302	49.38	XM_003228713	58.7	XM_015408095	51.45	XM_020800575	52.28	XM_015811671	53.54	XM_007431944	51.43	XM_014057678	49.52	XM_007067573	54.15	XM_005302178	49.41	XM_006117543	53.82	XM_009681044	60.47	XM_013953363	62.05	XM_010213036	63.69	XM_005020446	57.88	XM_013184149	57.85	XM_015883307
FAM229A	NM_001167676	67.6	XM_007904303	47.9									XM_006274800	56.44	XM_006019339	61.17	XM_019547844	58.62	XM_019512563	57.11	XM_008122497	61.3	XM_015408055	60.15	XM_020800577	58.33	XM_015811625	59.91			XM_014057674	60	XM_007067610	59.69	XM_005302217	58.31	XM_025181893	62.04							XM_013100449	64.99	XM_013184153	64.14	XM_015883317
BSDC1	NM_001143888	53.4	XM_007904302	41.99	XM_014488190	48.89	XM_006631360	45	XM_018566541	46.49	NM_001030463	43.04	XM_014611144	52.68	XM_006019332	53.22	XM_019547828	52.07	XM_019512298	52.22	XM_008122498	52.4	XM_015408070	53.19	XM_020800651	59.44	XM_015811627	56.86	XM_007431959	56.98	XM_014057648	53.89	XM_007067574	54.94	XM_005302173	52.12	XM_006117542	53.49	XM_009681031	53.63	XM_013953356	53.57	XM_010213037	62.04	XM_005020445	56.75	XM_013184148	56.2	XM_015883301
ZBTB8B	NM_001145720	47.85	XM_007912515	49.38	XM_005995585	44.17	XM_015339946	57.28	XM_018566549	42.54	NM_001126981	45.18	XM_006274816	37.58	XM_006019401	50	XM_019547832	37.84	XM_019512303	37.99			XM_015408054	50.46	XM_020800547	55.85	XM_015811673	59.4	XM_007442406	54.95	XM_014057683	54.8	XM_007067575	46.39	XM_005302168	40.15	XM_014570718	40.03	XM_009681033	38.6	XM_013953340	49.53			XM_013100453	47.56	XM_013184151	42.82	XM_015883204
ZBTB8A	NM_001040441	41.25	XM_007912178	56.32	XM_014488187	47.67			XM_018566548	47.08	NM_001123452	43.55	XM_006274797	41.93	XM_025198641	43.59	XM_019547833	40.93	XM_019512304	44.03	XM_016998139	56.2			XM_020800608	53.7	XM_015811642	53.2	XM_015890464	46.23	XM_014074557	54.07	XM_007067577	41.52	XM_005302161	47.46	XM_006117536	43.88			XM_013953336	45.77	XM_010213030	43.78	XM_021273062	43.86	XM_013184144	40.74
ZBTB8OS	NM_001308135	43.53	XM_007904319	37.11	XM_005995583	43.39	XM_006631232	44.76	XM_018566552	42.39	NM_001016791	36.9	XM_006274793	40.45	XM_006019326	40.78	XM_019547843	41.13	XM_019512320	46.52	XM_003228717	39.3	XM_015408075	45.54	XM_020800610	47.56	XM_015811643	52.54	XM_007441344	44.07	XM_014068779	55.36	XM_007067579	46.26	XM_008171053	43.05	XM_006117535	43.9	XM_009681038	41.88	XM_013953384	42.67	XM_010213031	46.69	XM_005020426	43.77	XM_013184150	47.41	XM_015883315
RBBP4	NM_001135255	41.64	XM_007904297	45.92	XM_005995582	46.72	XM_006631230	46.67	XM_018566567	45.46	NM_001011394	41.72	XM_006274792	45.56	XM_014517841	44.66	XM_019547836	44.82	XM_019512308	44.91	XM_016998976	45.3	XM_015408063	43.97	XM_020800630	43.16	XM_015811645	41.73	XM_007441343	40.65	XM_014068775	41.92	XM_007067611	47.65	XM_005302156	45.61	XM_006117532	42.79	XM_009681040	43.19	XM_013953342	43.02	XM_010213032	44.81	XM_005020425	44.07	XM_013184147	44.57	XM_015883302
SYNC	NM_001161708	45.74	XM_007904298	39.51	XM_005995581	45.04	XM_006631348	58.23	XM_018566536	46.89	XM_002940022	42.95	XM_006274791	46.16	XM_025198639	47.98	XM_019547838	50.29	XM_019512311	50.53			XM_015408081	46.99	XM_020800664	50	XM_015811674	49.13	XM_015890465	52.43	XM_014068778	42.26	XM_007067580	52.55	XM_005302155	48.81	XM_006117530	48.79			XM_013953290	49.5	XM_010213039	62.08	XM_021273065	64.92	XM_013184064	57.88	XM_015883295
KIAA1522	NM_001198972	60.78	XM_007904327	58.04	XM_014488185	44.39	XM_015348552	48.49	XM_018566556	47.53	XM_004911614	48.4	XM_014611134	63.86	XM_006019322	63.91	XM_019547824	68.88	XM_019512321	64.28	XM_008122535	55.9	XM_015408053	59.28	XM_020800562	68.3	XM_015811628	64.56	XM_007440146	65.07	XM_014068252	61.8	XM_007067612	63.58	XM_008171047	64.41					XM_013953291	69.14					XM_013184063	67.25	XM_015883285
YARS	NM_003680	55.28	XM_007904252	44.2	XM_005995580	50.67	XM_015348833	53.07	XM_018566559	44.85	NM_001004987	45.02	XM_019498842	58.95	XM_025198635	57.96	XM_019547827	57.91	XM_019512323	57.82	XM_003228740	54.3	XM_015408069	50.84	XM_020800637	56.31	XM_015811647	54.96	XM_007440144	52.36	XM_014068255	51.19	XM_007067581	54.72	XM_005302151	56.92	XM_025181905	59.04	XM_009678553	57.12	XM_013953319	60.09	XM_010222249	61.3	XM_005013019	61.68	XM_013184355	61.84	XM_015883300
S100PBP	NM_001256121	42.88			XM_005995592	43.6	XM_015348644	54.06			NM_001045590	42.17	XM_014611137	45.88	XM_006019319	45.25	XM_019547846	45.53	XM_019512324	44.62	XM_003228739	48	XM_015417775	45.62	XM_020800648	49.68	XM_015811650	44.73	XM_007440145	42.91	XM_014064343	42.57	XM_007067582	44.69	XM_005302148	43.81	XM_006117528	47.61
FNDC5	NM_001171940	53.93	XM_007904250	47.86	XM_005995579	42.38	XM_015348645	41.69					XM_019498848	54.66	XM_025198694	52.67	XM_019547848	45.54	XM_019512326	46.51	XM_008122532	57.3	XM_015417767	53.07	XM_020800545	55.52	XM_015811629	54.23			XM_014075851	43.83	XM_007067583	57.23	XM_005302147	46.59	XM_006117525	58.41	XM_009678549	45.59	XM_013953317	44.95	XM_010222248	54.1	XM_013093481	50.18	XM_013184353	47.92	XM_015883724
HPCA	NM_002143	57.99			XM_005995577	48.89			XM_018564524	42.77	NM_001044471	40.09	XM_014611139	59.81	XM_006019318	59.47	XM_019547849	58.55	XM_019512327	57.95	XM_016998154	51	XM_015417762	52.3	XM_020800627	59.41	XM_015811675	55.21	XM_007441112	57.53	XM_014075853	54.19	XM_007067584	54.3	XM_008171043	60.6	XM_006117522	59.61	XM_009678548	58.78	XM_013953293	63.75	XM_010220177	58.33	XM_005013010	59.6	XM_013184061	57.08	XM_015883725
TMEM54	NM_033504	58.7	XM_007904236	44.89	XM_005995576	48.22			XM_018564500	44.66	XM_002940024	40.38	XM_006267986	63.91	XM_006019317	64.5	XM_019547851	65.18	XM_019512330	63.77	XM_003228743	50.4	XM_015417774	53.43	XM_020800670	57.1	XM_015811676	55.82			XM_014075855	54.6	XM_007067613	59.03	XM_005302146	59.47	XM_006117521	61.17			XM_013953294	64.81					XM_013184347	66.67
RNF19B	NM_001127361	55.93	XM_007904283	52.52	XM_005995575	52.14	XM_015348729	59.22	XM_018564523	52.24	XM_002940025	49.39	XM_019498818	60.65	XM_006019398	58.43	XM_019547541	60.06	XM_019512329	56.56	XM_008122529	58.2	XM_015417754	57.85	XM_020800594	57.26	XM_015811651	54.62	XM_007441109	53.57	XM_014075856	53.68	XM_007067614	52.71	XM_005302141	57.61	XM_006117554	53.43	XM_009678547	55.38	XM_013953295	55.14	XM_010220179	61.52	XM_021267814	57.11	XM_013184060	59.86	XM_015883553
AK2	NM_001199199	46.39	XM_007904281	45.71	XM_014488184	48.83	XM_006631204	62.95	XM_018564509	48.26	NM_001004791	42.82	XM_006267959	56.66	XM_006019316	54.18	XM_019547545	56.7	XM_019512335	56.49	XM_003228741	52.4	XM_015417755	55.18	XM_020800564	51.91	XM_015811677	51.44	XM_007443180	52.74	XM_014075857	55.33	XM_007067585	51.32	XM_005302138	48.52	XM_014570706	49.02	XM_009678545	54.43	XM_013953314	55.69	XM_010220178	60.71	XM_013093472	58.73	XM_013184288	57.1	XM_015883556
AZIN2	NM_001293562	58.02					XM_015348444	63.22			NM_001015993	42.76	NM_001294158	54.07	NM_001294167	53.04	XM_019547543	52.14	XM_019512331	51.96	NM_001293706	58.8	XM_015417759	54.79	XM_020800595	59.47	XM_015811678	57.12	XM_007443178	54.72					XM_008171041	53.25	XM_025181889	56.52	XM_009678544	58.25	XM_013953310	57.98	XM_010220180	64.18	XM_021267815	60.99	XM_013184036	62.34	XM_015883554
TRIM62	NM_018207	59.72	XM_007897760	56.59	XM_006012325	49.41	XM_006641863	48.81	XM_018574966	60.72			XM_006275293	63.76	XM_006023224	61.82	XM_019541378	63.39			XM_016998703	55.3	XM_015412621	64.42	XM_020781971	61.57	XM_015828156	67.13	XM_007438155	60.84	XM_014065649	64.21	XM_007071362	60.18	XM_005281698	61.08	XM_025180717	61.2	XM_009670243	64.11	XM_013954873	66.63					XM_013200650	68.04	XM_015882255
ZNF362	NM_152493	57.38	XM_007897757	51.63	XM_014495803	43.43	XM_015336790	44.26	XM_018574574	50.56	NM_001078882	55.23	XM_006275289	58.03	XM_014519741	55.17	XM_019541360	56.91			XM_008121212	53.9	XM_015414686	57.63	XM_020781162	57.44	XM_015820382	58.44	XM_007442786	58.23	XM_014061803	61.77	XM_007071351	61.61	XM_008169787	52.59	XM_014569573	60.6									XM_013200664	63.73	XM_015882739
A3GALT2	NM_001080438	66.67	XM_007897755	47.78			XM_015336810	42.69																									XM_007072733	57.74			XM_014569597	63.51
PHC2	NM_004427	60.21	XM_007885123	58.13	XM_014498198	55.45	XM_015337127	56.22					XM_019484347	62.61	XM_014519757	64.3	XM_019541357	64.06			XM_003230664	58.2	XM_015414688	61.41	XM_020781156	61.54	XM_015820361	65.69	XM_007442787	63.37	XM_014071379	57.99	XM_007068397	64.18	XM_008169779	64.73	XM_025180716	66.88	XM_009670223	66.21					XM_005014501	64.12			XM_015882133
CSMD2	NM_001281956	56.14	XM_007906429	53.95			XM_015348750	56.03	XM_018576748	45.99	XM_018091826	48.04	XM_014605014	52.36	XM_014523449	54.09	XM_019547773	51.92	XM_019512241	51.7			XM_015424095	53.45	XM_020800093	52.8							XM_007060705	53.31	XM_008167164	51.36	XM_014578911	54.95	XM_009665554	53.1	XM_013957338	54.28			XM_021276222	54.36	XM_013184075	52.43	XM_015883282
C1ORF94	NM_001134734	56.61	XM_007886029	67.16	XM_014498504	40.31	XM_015348380	54.32					XM_006267951	48.12	XM_006027007	49.41	XM_019547542	48.23	XM_019512562	48.65	XM_008121709	48.6	XM_015414382	48.93	XM_020800123	46.71	XM_015820019	43.07	XM_007444450	48.13	XM_014052495	42.35	XM_007060758	49.65	XM_005298468	49.44	XM_006133793	48.74			XM_013944924	48.42			XM_005025378	49.61	XM_013184123	49.97	XM_015883256
SMIM12	NM_001164824	46.94	XM_007906424	40.59	XM_005988491	40.07	XM_015348391	48.25	XM_018558038	44.2	NM_001016019	36.4	XM_019488047	58.14			XM_019547769	67.24	XM_019512233	62.78	XM_008121752	55.2	XM_015423822	55.49	XM_020808897	52.77	XM_015820459	46.26	XM_007422302	46.52	XM_014058546	46.86	XM_007060702	60.93	XM_005298401	62.47			XM_009665552	59.98	XM_013944932	60.94			XM_005025376	66.46	XM_013184032	63.4	XM_015883281
GJB5	NM_005268	55.89							XM_018558030	40.17			XM_006269869	50.68	XM_006026991	50.81	XM_019547770	52.48					XM_015423819	52.09	XM_020800120	50.14							XM_007060757	60.76	XM_005298467	59.93			XM_009665553	63.19			XM_010223698	61.25	XM_013104880	63.05
GJB4	NM_153212	56.83					XM_006631328	56.3			XM_018091588	38.68	XM_006269885	56.39	XM_006027008	56.27	XM_019547537	56.05															XM_007060756	58.56	XM_005298466	61.99
GJB3	NM_001005752	57.91					XM_015348859	44.99	XM_018558031	43.31	NM_001112900	38.2	XM_006269870	52.11	XM_006026992	53.35	XM_019547768	53.54	XM_019512236	53.02			XM_015423826	48.1	XM_020800072	50.08	XM_015820452	42.72					XM_007060704	59.23	XM_005298406	58.41			XM_009665549	56.25			XM_010223696	56.54	XM_005025368	61.15	XM_013184358	61.99	XM_015883271
GJA4	NM_002060	57.72	XM_007906418	53.57	XM_005988525	38.72	XM_006631330	56.07	XM_018558047	38.75	NM_001079436	38.28	XM_014605066	51.35	XM_006026993	51.92	XM_019547764	51.9	XM_019512234	51.6	XM_008121751	54.1	XM_015423820	50.81	XM_020800133	50.76	XM_015820451	46.85	XM_007422301	44.25	XM_014058552	45.42	XM_007060703	60.5	XM_005298405	55.82	XM_006125965	58.63	XM_009665548	58.8			XM_010223694	62	XM_005025366	62.99	XM_013184357	63.01	XM_015883257
DLGAP3	NM_001080418	67.58	XM_007906423	57.98	XM_005988493	50.24	XM_015348845	51.03	XM_018572123	46.54	NM_001112987	51.19	XM_019488061	61.19	XM_014521497	63.17	XM_019547762	61.21	XM_019512230	62.73	XM_016997716	59.1	XM_015423821	58.18	XM_020808885	60.81	XM_015820457	56.34	XM_007428302	56.55	XM_014072487	56.84	XM_007060701	63.28	XM_005298399	62.96	XM_025186072	59.64							XM_021276215	63.26	XM_013184076	66.01	XM_015883230
ZMYM6NB	NM_001195156	46.16	XM_007906431	43.89	XM_005988494	39.14			XM_018576586	48.15	XM_002938830	49.7	XM_006269872	57.96	XM_006026996	58.32	XM_019547536	59.64	XM_019512229	60.08	XM_003227979	52.3	XM_015407805	50.85	XM_020808859	52.22	XM_015820456	52.67	XM_015888085	42.76					XM_005298398	61.44											XM_013184079	66.98	XM_015883278
SFPQ	NM_005066	50.15	XM_007906420	52.51	XM_014497159	47.37	XM_015348622	51.46	XM_018576554	48.44	NM_001127955	47.12	XM_019487842	41.52	XM_025208063	45.22	XM_019547535	41.43	XM_019512071	41.55	XM_016997715	48.5	XM_015407807	44.75	XM_020808879	43.38	XM_015820450	53.49	XM_007428307	40.87	XM_014066468	50.02	XM_007060754	51.57	XM_005298464	48.91	XM_014574998	39.38	XM_009685858	44.07	XM_013950380	45.9	XM_010215498	48.01	XM_021276216	41.01	XM_013184226	40.69	XM_015883243
ZMYM4	NM_005095	40.95	XM_007906419	44.22	XM_014497166	45.39			XM_018576595	44.47	NM_001129925	45.16	XM_014605098	42.25			XM_019547756	41.6	XM_019512224	43.69	XM_008121446	50	XM_015407803	50.11	XM_020808875	50.65	XM_015820449	49.11	XM_015888087	48.45	XM_014066444	46.54	XM_007060700	44.56	XM_008167128	42.52	XM_014575003	41.08	XM_009685844	41.86	XM_013950423	42.35	XM_010215490	43.87	XM_005025365	43.25	XM_013184249	42.62	XM_015883218
KIAA0319L	NM_024874	52.47	XM_007904224	47.62	XM_005988502	45.64	XM_006643514	65.23	XM_018576597	44.28	XM_002938832	45.35	XM_014605072	53.45	XM_006027012	53.75	XM_019547748	52.89	XM_019512217	52.69	XM_008117896	52.3	XM_015413686	50.25	XM_020812946	53.04	XM_015824153	48.82	XM_007439422	47.31	XM_014054815	45.85	XM_007060750	49.2	XM_008167124	48.25	XM_006125958	45.6	XM_009685840	47.7	XM_013950420	48.71			XM_005025399	51.76	XM_013184280	49.51	XM_015883229
NCDN	NM_001014839	62.51	XM_007904222	47.11	XM_014497026	48.99	XM_015348842	57.62	XM_018576555	45.45	XM_002938833	44.78	XM_006269873	54.44	XM_006027001	54	XM_019547749	53.03	XM_019512218	53.77	XM_003225540	52.6	XM_015413690	52.32	XM_020812943	58.81	XM_015824149	57.66	XM_007439423	52.49	XM_014054802	51.64	XM_007060749	56.27	XM_005298389	58.42	XM_006125957	55.92	XM_009685841	50.59	XM_013950405	55.62	XM_010213664	62.09	XM_005025400	56.1	XM_013184361	55.89	XM_015883239
TFAP2E	NM_178548	63			XM_005988504	48.63	XM_006631198	65.3	XM_018576568	47.66	NM_001129928	45.01	XM_019488193	55.66	XM_025208064	44.37	XM_019547534	44.92	XM_019512070	44.59	XM_003229219	47	XM_015413687	56.18	XM_020812947	58.27	XM_015824150	60.82	XM_007429518	48.1	XM_014054801	51.08	XM_007060748	51.74	XM_005298388	58.88	XM_006125955	53.22	XM_009685856	54.95	XM_013950381	46.28			XM_013104903	48.47			XM_015883205
PSMB2	NM_001199779	43.91	XM_007908742	47.07	XM_005988506	40.48	XM_006631307	53.09	XM_018576579	47.11	NM_001011057	43.35	XM_014605049	48.71	XM_025208062	43.26	XM_019547747	49.08	XM_019512216	48.77	XM_003229220	54.6	XM_015413695	51.25	XM_020812948	53.51	XM_015824154	48.46	XM_007429519	51.65	XM_014054813	47.93	XM_007060699	46.78	XM_005298386	51.78	XM_006125954	43.13	XM_009685855	43.37	XM_013950425	46.81	XM_010213662	46.46	XM_013104904	39.5	XM_013184307	43.47	XM_015883274
C1ORF216	NM_152374	55.32	XM_007908740	52.26	XM_005988529	37.64	XM_015348428	60.76	XM_018576588	44.73	XM_002938834	41.27	XM_019488215	52.55	XM_006027014	58.13	XM_019547744	49.28	XM_019512214	54.32	XM_003229222	60.3	XM_015413697	53.61	XM_020808896	54.53	XM_015824152	45.48	XM_007429520	44.08	XM_014055897	40.3	XM_007060698	60.49	XM_005298384	60.1	XM_006110726	56.36	XM_009685854	67.32	XM_013950412	58.78			XM_021278173	44.04	XM_013184081	67.18	XM_015883273
CLSPN	NM_001190481	43.86	XM_007904221	46.69	XM_014497036	45.66	XM_015348509	61.76	XM_018576556	42.52	XM_002938839	39.66	XM_006269896	42.9	XM_006027003	43.14	XM_019547742	42.95	XM_019512212	44.34	XM_008123193	53.6	XM_015418244	49.25	XM_020808891	46.61	XM_015824146	46.96	XM_015888304	44.05	XM_014055880	47.76	XM_007060747	43.43	XM_008167121	44.31	XM_006110729	43.14	XM_009685853	41.12	XM_013950382	40.7	XM_010224096	46.37	XM_005025344	43.41	XM_013184083	43.63	XM_015883224
AGO4	NM_017629	43.91	XM_007908746	45.16	XM_005988507	41.25	XM_006631197	54.85	XM_018576590	45.54	XM_002938838	41.35	XM_006269875	41.63	XM_006027004	41.6	XM_019547734	41.44	XM_019512211	41.66			XM_015429623	48.31	XM_020808870	46.72	XM_015824155	46.83	XM_007435169	42.29	XM_014055896	42.24	XM_007060697	45.92	XM_008167120	43.4	XM_025181198	42.84	XM_009685838	42.46	XM_013950422	45.01	XM_010224094	47.68	XM_005025336	43.08	XM_013184108	43.29	XM_015883235
AGO1	NM_001317122	50.21	XM_007908776	51.81	XM_014497043	42.49	XM_015348513	52.13	XM_018576559	47.66	NM_001317215	40.72	XM_006269876	45.25	XM_006027005	52.71	XM_019547735	45.87	XM_019512208	45.55	XM_008120671	48.2	XM_015429621	51.21	XM_020808862	51.05	XM_015824147	50.75	XM_007435168	50.59			XM_007060696	48.87	XM_008167118	45.44	XM_014570054	46.55	XM_009685852	46.86	XM_013950384	46.61	XM_010224097	58.25	XM_021276202	48.01	XM_013184106	48.78	XM_015883238
AGO3	NM_024852	45.68	XM_007908748	49.1	XM_014497046	45.75			XM_018576598	49.33	XM_002936224	43.73	XM_006269877	46.83	XM_014521501	44.67			XM_019512206	41.42	XM_003227464	47.6	XM_015429622	48.49	XM_020808856	47.05			XM_007435167	47.55			XM_007060695	46.51	XM_008167115	38.92	XM_014570057	44.71	XM_009685837	39.81	XM_013950385	46.87	XM_010224093	44.18	XM_005025334	42.34			XM_015883233
TEKT2	NM_014466	56.84	XM_007908749	46.8	XM_014497255	49.15	XM_015348401	53.84	XM_018576560	46.74	NM_001007883	44.16	XM_006269878	52.06	XM_006033703	51.61	XM_019547732	51.92	XM_019512205	51.39	XM_016997427	49.5	XM_015429626	51.45	XM_020808876	55.99	XM_015824006	49.05	XM_007444449	50.04	XM_014061478	48.57	XM_007060694	52.35	XM_008167113	52.56	XM_025190240	55.24	XM_009685836	52.98	XM_013950408	53.73	XM_010224098	57.28	XM_005025331	52.95	XM_013184109	55.01	XM_015883251
ADPRHL2	NM_017825	58.5	XM_007904226	45.44	XM_005988510	46.41	XM_015348441	65.38	XM_018576561	45.52	NM_001016184	40.03	XM_019488280	44.94	XM_025215605	45.18	XM_019547731	46.52	XM_019512204	45.85	XM_008120672	48.7	XM_015429624	44.18	XM_020808866	54.98	XM_015824007	49.9	XM_007444353	43.87	XM_014061479	52.42	XM_007060693	51.14	XM_005298375	45.68	XM_006134268	47.53	XM_009685833	43.67	XM_013950429	47.93	XM_010224095	60	XM_021276198	47.03	XM_013184111	47.53	XM_015883254
COL8A2	NM_001294347	60.54	XM_007904253	52.22	XM_005988511	40.05	XM_015348473	64.26	XM_018576564	48.53	XM_002936225	47.23	XM_006269879	47.38	XM_006033704	47.85	XM_019547728	47.66	XM_019512199	54.83	XM_003227459	45.6	XM_015429625	55.99	XM_020808864	53.63	XM_015824005	63.39	XM_015891157	60.66	XM_014061475	50.21	XM_007060746	58.26	XM_005298461	45.13	XM_014579108	49.21	XM_009685851	48.67	XM_013950388	61.35	XM_010224099	60.82			XM_013184084	51.33	XM_015883240
TRAPPC3	NM_001270894	49.89	XM_007904257	36.74	XM_005988514	44.34	XM_006631211	44.63	XM_018576567	44.12	NM_001015966	37.82	XM_006269880	42.57	XM_014524739	41.57	XM_019547726	42.73	XM_019512198	41.82	XM_016998908	51.1	XM_015408733	44.83	XM_020808884	47.64	XM_015824008	41.84	XM_007439057	38.33	XM_014074702	37.06	XM_007060692	46.67	XM_008167112	43.82	XM_006134265	42.82	XM_009685832	43.78	XM_013950427	44.25	XM_010223660	52.86	XM_005025330	48.95	XM_013184340	49.47	XM_015883433
MAP7D1	NM_001286365	66.28			XM_005988517	49.64	XM_015348453	50.17	XM_018576593	48.71	XM_002936218	46.48	XM_019489854	67.14	XM_025215860	66.94	XM_019547879	67.16			XM_008121441	59.1			XM_020808872	61.31	XM_015820455	61.44	XM_007443418	60.12	XM_014062125	60.14	XM_007060744	67.48	XM_008167163	68.54	XM_025190235	64.38					XM_010211111	63.44			XM_013184143	67.46	XM_015883423
THRAP3	NM_001321471	47.94	XM_007906775	50.98	XM_014497320	42.9	XM_006631371	47.89	XM_018576591	44.28	NM_001037250	45.12	XM_014605628	46.58	XM_006033926	46.41	XM_019547882	49.5	XM_019512556	48.78	XM_008120582	52.1	XM_015417777	48.74	XM_020800665	51.4	XM_015811654	48	XM_007435301	47.27	XM_014056524	47.12	XM_007060690	47.73	XM_005298369	46.67	XM_014579104	43.8	XM_009683027	43.78	XM_013950418	43.79	XM_010211094	46.18	XM_005025328	45.83	XM_013184138	45.66	XM_015883428
SH3D21	NM_001162530	60.47	XM_007906771	52.99	XM_005988534	45.42	XM_015348807	41.99			XM_004911565	41.27									XM_016997391	52.6	XM_015417752	57.83	XM_020800598	59.58									XM_008167162	62.5
EVA1B	NM_001304762	70.4	XM_007906770	56.12	XM_005988520	40.96	XM_015348769	42.96	XM_018576565	43.22			XM_006264891	77.72							XM_003227378	58.9	XM_015410898	57.37	XM_020800662	64.56	XM_015811688	54.86	XM_007435304	56.46	XM_014053750	55.92	XM_007060743	65.42	XM_005298367	64.23	XM_006134263	66.22					XM_010211113	64.39					XM_015883435
STK40	NM_001282546	59.21	XM_007906764	47.09	XM_014489105	45.2	XM_015348785	39.15	XM_018576599	47	NM_001126983	44.29	XM_014606529	51.96	XM_025215866	53.88	XM_019547888	54.21	XM_019512558	51.78	XM_003228252	54.4	XM_015410903	53.29	XM_020800647	59.79	XM_015811689	52.75	XM_015891188	49.44	XM_014067540	51.35	XM_007060688	50.37	XM_008167109	50.48	XM_006134261	47.31	XM_009683030	47.85	XM_013950430	45.92	XM_010211095	47.65	XM_005025325	53.52	XM_013184141	54.97	XM_015883432
LSM10	NM_032881	56.76	XM_007906763	66.04	XM_005997236	44.97	XM_015348660	39.39	XM_018576589	43.48	NM_001016243	38.94	XM_006264890	76.68			XM_019547890	75.52	XM_019512101	74.41	XM_008121845	46.7	XM_015410896	52.76	XM_020800560	57.53	XM_015811691	51.05	XM_007439848	59.16	XM_014067537	61.31	XM_007060687	54.3	XM_005298366	51.05	XM_025190243	48.49	XM_009683029	60.67	XM_013950433	59.6	XM_010211096	61.54	XM_005031853	65.47			XM_015883694
OSCP1	NM_145047	50.23	XM_007906761	45.9	XM_014487176	50.39	XM_015348658	45.92	XM_018576580	42.26	NM_001007857	39.4	XM_014606527	49.37	XM_025215867	44.84	XM_019547889	50.04	XM_019512559	50.43	XM_008121843	55.5	XM_015410890	51.1	XM_020800557	48.39	XM_015811655	43.99	XM_007439845	49.85	XM_014067543	39.72	XM_007060686	43.05	XM_008167107	42.77	XM_025190226	41.75	XM_009683031	40.18	XM_013950390	47.65	XM_010211097	49.06	XM_013104855	43.86	XM_013184087	53.47	XM_015883691
MRPS15	NM_031280	53.37	XM_007906760	56.2	XM_005988773	43.53	XM_015348659	45.17	XM_018576587	45.25	NM_001017066	42.09					XM_019547895	56.22	XM_019512555	51.42	XM_016997856	52.2	XM_015410897	50.06	XM_020800599	59.42	XM_015811659	48.68	XM_007439847	47.07	XM_014073153	52.2	XM_007060742	51.4	XM_008167103	50.99	XM_006134256	50.2	XM_009683040	49.55	XM_013950435	46.3	XM_010212051	57.57	XM_021276194	47.58	XM_013184030	51.31	XM_015883692
CSF3R	NM_000760	60.6			XM_014498641	43.94	XM_015348841	40.2	XM_018576558	41.99	XM_002938741	40.16	XM_019489820	61.99			XM_019547891	66.63	XM_019512551	66.32	XM_008121841	54.7	XM_015410882	51.92	XM_020800600	56.86					XM_014059709	51.09	XM_007060741	58.74	XM_005298363	58.89	XM_006134282	59.5	XM_009683032	59.65	XM_013950391	64.89			XM_013104854	66.37	XM_013184365	67.79	XM_015883768
GRIK3	NM_000831	54.47	XM_007894951	47.74	XM_014498599	45.16	XM_006631254	37	XM_018564116	42.61	XM_018091824	45.75	XM_019489926	58.54	XM_025215865	58.15	XM_019547897	57.7	XM_019512550	58.02	XM_008119888	55.3	XM_015410879	52.63	XM_020800602	57.68	XM_015811668	53.85	XM_007435084	51.4	XM_014076369	51.84			XM_008167098	48.18	XM_006134255	48.58	XM_009683041	50.26	XM_013950392	54.82			XM_013104859	52.86	XM_013184235	55.35	XM_015883756
ZC3H12A	NM_001323550	61.41	XM_007894950	50.41	XM_005988783	43.11	XM_015348853	45.47	XM_018557228	42.27	XM_002938618	39.33	XM_019490222	61.81	XM_006033934	62.11	XM_019547898	60.4	XM_019512549	60.75	XM_003226899	57.6	XM_015410905	55.6	XM_020800639	67.53	XM_015811623	64.88	XM_007442771	55.44	XM_014067605	62.01	XM_007060683	52.3	XM_008167097	49.43	XM_006134253	47.52	XM_009683033	44.46			XM_010221966	56.18	XM_021276193	49.44	XM_013184088	48.7	XM_015883602
MEAF6	NM_001270875	43.44	XM_007906749	45.32	XM_005988769	44.66	XM_006631521	43.63	XM_018557234	43.25	NM_001007867	38.34	XM_019490224	58.73	XM_025194891	58.16	XM_019547899	57.6	XM_019512100	55.48	XM_008119890	62.4	XM_015410878	51.91	XM_020800603	62.94	XM_015811667	52.77			XM_014067618	51.78			XM_005298356	48.25	XM_025190227	45.59	XM_009683042	43.46	XM_013950395	44.95	XM_010221965	58.47	XM_021276199	44.54	XM_013184327	43.75	XM_015883603
SNIP1	NM_024700	45.23	XM_007906748	47.12	XM_005988768	53.06	XM_006631468	46.98	XM_018557229	48.04	NM_203559	42.08	XM_006264885	46.79	XM_006038388	43.46	XM_019547901	42.3	XM_019512099	42.04	XM_003226901	61.8	XM_015410889	45.9	XM_020800551	53.33	XM_015811622	54.4	XM_007442770	54.4	XM_014067609	51.66	XM_007060740	46.14	XM_005298355	44.46	XM_006134280	41.84	XM_009683043	42.11	XM_013950396	48.18	XM_010221964	59.91	XM_005025339	45.26	XM_013184089	44.95	XM_015883647
DNALI1	NM_003462	47.62	XM_007906747	40.57	XM_005988767	46.02	XM_006631469	47.2	XM_018557238	45.47	NM_001016687	42.32	XM_019490230	54.45	XM_025194892	50.54	XM_019547902	52.57	XM_019512548	47.81	XM_008119891	59.2	XM_015410902	54.12	XM_020800552	57.9	XM_015811639	52.92	XM_007442769	54.34	XM_014067610	51.61	XM_007060739	47.09	XM_005298354	53.65	XM_025190236	43.08	XM_009683044	39.43			XM_010221962	54.71	XM_005025338	46.98	XM_013184090	49.36	XM_015883648
GNL2	NM_001323623	46.62	XM_007906744	45.16	XM_005988766	47.43	XM_006631523	45.31	XM_018557241	42.75	NM_001001243	42.55	XM_014607057	53.32	XM_006038384	53.63	XM_019547903	52.62	XM_019512547	52.2	XM_008119892	54.7	XM_015410901	52.79	XM_020800550	54.76	XM_015811638	50.98	XM_007442768	44.15	XM_014067608	49.5	XM_007060682	48.26	XM_005298353	50.04	XM_006134278	46.65	XM_009683034	44.18	XM_013950419	41.82	XM_010221961	45.23	XM_013104862	45.74	XM_013184352	44.26	XM_015883645
RSPO1	NM_001038633	56.1	XM_007906741	45.51	XM_005988765	43.17	XM_006631524	41.95	XM_018557232	41.09	NM_001128028	39.72	XM_006264871	58.58	XM_014527163	58.77	XM_019547904	57.71	XM_019512546	58.12	XM_008119894	57	XM_015410893	50.32	XM_020800633	55.74			XM_007441938	52.05			XM_007060681	47.44	XM_008167095	48.93	XM_006134252	48.09	XM_009683038	51.51	XM_013950411	56.21	XM_010224219	58.38	XM_005025319	53.83	XM_013184042	51.31	XM_015883774
C1ORF109	NM_001303030	45.14	XM_007894953	50.92	XM_005995568	45.71	XM_015349260	47.53	XM_018557230	40.78	NM_001044439	39.47	XM_019490225	64.55			XM_019547852	57.33	XM_019512098	61	XM_008119899	55.3	XM_015410895	54.58	XM_020800634	62.87					XM_014053809	64.79	XM_007060680	50.9	XM_005298350	50.05	XM_006134249	50											XM_015883671
CDCA8	NM_001256875	51.16	XM_007894955	41.4	XM_005995565	37.18	XM_015349259	36.86	XM_018557239	39.68	NM_001002902	37.94	XM_014607900	49.17	XM_025194890	48.28	XM_019547906	45.63	XM_019512545	48.53	XM_008123797	58.9	XM_015415022	61.91	XM_020791961	65.37	XM_015827227	66.54	XM_007439746	50.1			XM_007060679	43.78	XM_008167094	44.56	XM_006134250	42.78	XM_009686442	41.21	XM_013950397	39.86	XM_010224217	44.07	XM_005028277	39.49	XM_013184364	40.72	XM_015880792
EPHA10	NM_001099439	63.21	XM_007894956	54.1	XM_014498188	45.82	XM_015348876	41.52	XM_018557240	44.42	NM_001097348	37.03	XM_019490265	59.58	XM_025194889	59.04	XM_019547907	57.68	XM_019512097	60.22															XM_005298347	51.6	XM_006134277	54.23	XM_009686440	47.55	XM_013950399	52.72	XM_010224220	57.03	XM_021277973	56.69	XM_013184283	60.15	XM_015883729
MANEAL	NM_001031740	58.35	XM_007894957	58.46	XM_006007131	49.11	XM_006631256	46.88	XM_018559612	42.92			XM_019490226	57	XM_006039481	58.59	XM_019547853	56.92	XM_019512565	56.12					XM_020800604	55.35							XM_007060678	52.91	XM_005298346	48.4	XM_025190223	49.22	XM_009686439	44.82	XM_013950400	43.24	XM_010227570	59.08	XM_013107517	49.22			XM_015883600
YRDC	NM_024640	51.84	XM_007894958	46.71	XM_006007124	49.04	XM_006631382	43.41	XM_018559609	45.56	NM_001015837	44.23	XM_019490227	57.08	XM_006031937	48.46	XM_019547912	55.35	XM_019512095	48.83	XM_008119900	61.6	XM_015410886	55.82	XM_020800605	53.42	XM_015811663	57.47	XM_007435749	48.01	XM_014053797	53.25	XM_007060737	56.63	XM_005298456	48.03	XM_014579114	46.25	XM_009686438	47.54	XM_013950401	48.8	XM_010227569	65.21	XM_005028280	51.72	XM_013184091	50.07	XM_015883601
MTF1	NM_005955	46.58	XM_007894959	49.14	XM_006007130	50.59	XM_015348796	37.11	XM_018559615	46.05	XM_002939479	41.85	XM_014607904	49.3	XM_006031927	50.07	XM_019547910	48.16	XM_019512544	49.13	XM_003226905	59.9	XM_015410885	54.18	XM_020800581	55.61	XM_015811664	57.74	XM_007435744	49.71	XM_014068349	47.73	XM_007060677	45.95	XM_005298345	45.65	XM_006134245	42.89	XM_009686434	46.33	XM_013950407	46.18	XM_010227568	50.65	XM_005028275	46.57	XM_013184271	47.18	XM_015883599
INPP5B	NM_001297434	47.85	XM_007895006	44.47	XM_006007121	48.48	XM_015348803	44.04	XM_018559608	41.04	XM_002939490	39.39	XM_014607923	52.59	XM_025213582	54.49	XM_019547913	51.21	XM_019512539	51.72	XM_016997113	57.3	XM_015410877	53.35	XM_020800617	57.58			XM_007435743	53.09			XM_007060676	46.42	XM_008167090	45.68	XM_014579110	46.86	XM_009686433	45.04	XM_013950426	43.21	XM_010227567	44.85	XM_005028273	47.67	XM_013184329	47.3	XM_015883650
SF3A3	NM_001320830	47.22	XM_007906978	44.45	XM_014495243	43.23	XM_006631255	43.67	XM_018559606	42.87	NM_001017118	40.49	XM_006264869	51.85	XM_025213589	51.08	XM_019547920	50.49	XM_019512538	50.31	XM_003226895	54.7	XM_015410888	52.28	XM_020800606	57.12	XM_015811665	54.65	XM_007435748	52.25	XM_014074411	52.26	XM_007060736	46.09	XM_005298338	46.9	XM_014579098	48.35	XM_009686437	46.45	XM_013950415	42.32	XM_010227566	44.34			XM_013184246	58.09	XM_015883652
FHL3	NM_001243878	60.97			XM_006007120	50.63	XM_015349186	51.98	XM_018559610	42.38	NM_001008164	39.97	XM_014607906	64.31	XM_006031908	64.38	XM_019547921	63.2	XM_019512536	60.17	XM_003226896	59.5	XM_015410883	60.45	XM_020800583	65.41	XM_015811635	58.11	XM_007435742	57.41	XM_014063619	56.61	XM_007060675	57.57	XM_005298337	58.11	XM_006134240	60.33	XM_009686429	55.52	XM_013950416	53.16	XM_010227564	57.24	XM_005028268	50.16			XM_015883659
UTP11	NM_016037	42.72	XM_007911366	44.26	XM_014497799	49.09	XM_006631466	42.54	XM_018559614	41.2	NM_001172278	38.23	XM_014607922	55.99	XM_006031934	53.51	XM_019547926	51.81	XM_019512535	52.11	XM_016997116	58.3	XM_015410892	48.84	XM_020800586	55.59	XM_015811619	57.99	XM_015889376	54.35	XM_014071991	55.47	XM_007060674	41.23	XM_008167088	45.22	XM_006134239	42.58	XM_009686436	45.09	XM_013950402	45.09	XM_010227565	61.26	XM_005028279	39.5	XM_013184248	41.55	XM_015883662
POU3F1	NM_002699	63.25					XM_015348905	42.07	XM_018559616	49.62	NM_001016504	41.45			XM_006031933	66.33			XM_019512093	67.85					XM_020800607	70.01	XM_015811620	72.37	XM_015889375	65.94	XM_014068974	70.54			XM_005298335	70.32	XM_025190233	63.03			XM_013950403	65.52			XM_013107516	65.62			XM_015883283
RRAGC	NM_001271851	44.93			XM_014498396	44.56	XM_006631463	43.05	XM_018560315	43.48	NM_001016835	38.16	XM_006262486	40.32	XM_006031906	39.07	XM_019547927	37.89	XM_019512092	38.83	XM_008119914	60.1	XM_015409205	46.92	XM_020800640	45.81	XM_015811621	58.15	XM_007441418	39.27			XM_007069020	44.04	XM_005311643	43	XM_006134238	39.48	XM_009686427	38.69	XM_013950424	38.67			XM_013100442	38.73	XM_013184286	39.02	XM_015883535
MYCBP	NM_012333	39.72	XM_007911579	37.07	XM_005988737	39.6	XM_006631462	38.13	XM_018560318	42.26	NM_001017035	36.5	XM_006262487	53.3	XM_006031907	52.66	XM_019547928	53.11	XM_019512534	54.73	XM_003226909	61.3	XM_015409165	44.09	XM_020800590	55.42	XM_015811666	62.37			XM_014067499	61.33	XM_007069019	52.91	XM_005311645	53.74	XM_006134274	39.68	XM_009686435	42.12	XM_013950404	41.67	XM_010214500	39.71	XM_021273054	45.06	XM_013184287	39.34	XM_015883543
GJA9	NM_030772	40.34			XM_005988776	48.09	XM_015349290	50.68	XM_018560310	42.78	XM_002938738	39.59	XM_006262491	45.14	XM_006031932	45.38	XM_019547877	40.15	XM_019512531	40.53			XM_015409157	51.86									XM_007069021	42.26	XM_005311646	40.43	XM_006134273	40.48	XM_009686422	38.31	XM_013950413	40.53			XM_005020417	43.86	XM_013184285	47.52	XM_015883533
RHBDL2	NM_001304746	46.71			XM_005988738	42.48	XM_006631520	49.41	XM_018560312	43.03	NM_001016521	38.12	XM_006262488	43.06	XM_006031905	40.51	XM_019547929	43.34	XM_019512533	42.75	XM_008119905	61.2	XM_015409178	45.79	XM_020800587	44.28	XM_015811636	47.71	XM_007441408	48.5	XM_014067503	44.71	XM_007069018	37.45	XM_008175790	41.43	XM_006134237	42.36
AKIRIN1	NM_001136275	45.08			XM_014498446	47.76	XM_015349178	40.68	XM_018560309	47.86	NM_001016080	40.23
NDUFS5	NM_001184979	47.93	XM_007908774	51.5	XM_005995573	44.44	XM_006631205	59.6	XM_018564518	43.36	NM_001017174	38.49	XM_006267962	47.56	XM_006019309	47.08	XM_019547547	47.56	XM_019512338	47.83	XM_003227381	53.1	XM_015417773	50.9	XM_020800625	57.24	XM_015811679	53.23	XM_007437460	55.06	XM_014074246	54.11	XM_007067587	49.53	XM_005302136	51.73	XM_006117516	48.24	XM_009678541	52.29									XM_015883558
MACF1	NM_012090	47.26	XM_007908766	46.66	XM_014488183	47.27	XM_015348446	63.86	XM_018564515	45.34	XM_002940018	42.72	XM_014611121	53.95	XM_025198710	53.73	XM_019547549	52.41	XM_019512340	52.7	XM_008120585	56.3	XM_015417776	51.56	XM_020800641	57.39	XM_015811630	52.82	XM_007431466	49.79	XM_014071153	46.37	XM_007067588	52.43	XM_008171033	50.66			XM_009678552	53.74			XM_010226372	57.21	XM_021267810	57.08	XM_013184118	57.24	XM_015883378
BMP8A	NM_181809	57.21					XM_015348478	55.69					XM_019498917	47.39	XM_006019307	50.41	XM_019547569	48.42	XM_019512358	48.05	XM_003227388	57.8	XM_015417753	60.87	XM_020800596	55.13	XM_015811631	55.74	XM_015888650	52.04			XM_007067589	52.84	XM_005302123	49.34									XM_013093474	63.2	XM_013184059	65.15	XM_015883203
PABPC4	NM_001135653	53.93	XM_007904279	50.78	XM_014487177	49.22	XM_006631219	53.22	XM_018567716	46.87	NM_001015753	46.2	XM_014611150	50.62	XM_006019305	50.98	XM_019547571	49.19	XM_019512362	49.13	XM_008120584	53.8	XM_015417782	46.03			XM_015811653	52.34	XM_007439759	51.61	XM_014072840	52.42	XM_007067590	50.14	XM_008171015	45.35	XM_006139134	51.09	XM_009682541	49.37	XM_013953353	49.38	XM_010226356	51.86	XM_005013012	50.52	XM_013184328	51.86	XM_015883687
HEYL	NM_014571	55.87			XM_014487179	39.78	XM_006631335	61.76					XM_006267963	52.13	XM_025198738	51.47	XM_019547572	51.67	XM_019512364	51.57													XM_007067592	55.59	XM_005302117	54.89	XM_025179497	62.21	XM_009682579	59.47	XM_013953300	58	XM_010226370	64.75	XM_021267816	58.26	XM_013184360	61.87	XM_015883734
NT5C1A	NM_032526	59.98			XM_014487180	46.54	XM_006631343	49.81	XM_018567712	43.17	NM_203765	48.42	XM_014611106	49.98	XM_025198634	49.46	XM_019547529	53.17	XM_019512076	48.3	XM_003227386	56.1	XM_015417764	50.62	XM_020800668	59.44	XM_015811681	53.04	XM_007439758	55.26	XM_014061365	51.77	XM_007067617	56.43	XM_005302116	49.6	XM_025179498	65.19	XM_009682588	51.19	XM_013953301	59.17	XM_010226369	61.77	XM_005013015	56.38	XM_013184058	59.28	XM_015883740
HPCAL4	NM_001282396	49.62					XM_006631224	50.36	XM_018567709	41.91	NM_001079330	38.15	XM_006267964	57.89	XM_006019304	58.69	XM_019547573	59.94	XM_019512365	60.51	XM_003227379	56.3	XM_015417761	51	XM_020800642	59.1	XM_015811682	50	XM_007439757	52.63	XM_014061364	49.08	XM_007067593	51.99	XM_005302115	55.88	XM_006139136	61.21	XM_009682555	59.47	XM_013953322	58.53	XM_010226355	56.35	XM_005013016	61.44	XM_013184034	61.19	XM_015883760
PPIE	NM_001195007	51.06	XM_007904277	48	XM_005995564	44.13	XM_006631222	51.66	XM_018567713	44.36	XM_002941652	43.63	XM_014611151	53.75	XM_025198743	53.51	XM_019547570	52.56	XM_019512359	51.51	XM_003227380	51.8	XM_015417765	52.17	XM_020800553	47.61	XM_015811652	50.13	XM_007439760	46.63	XM_014072841	49.78			XM_008171017	50.57	XM_006139135	53	XM_009682529	54.74	XM_013953371	55.92	XM_010226371	57.87	XM_005013014	57.48	XM_013184373	56.09	XM_015883689
TRIT1	NM_001312691	44.93	XM_007906753	51.81	XM_014487182	39.82	XM_015348600	51.5	XM_018573554	43.43	NM_001011306	42.16	XM_019498889	58.18	XM_006019296	58.98	XM_019547581	57.91	XM_019512374	58.04	XM_008120583	53.8	XM_015417768	53.25	XM_020800656	58.18	XM_015811632	55.99	XM_015889302	51.75	XM_014068596	56.11	XM_007067618	54.25	XM_005302101	54.86			XM_009682568	56.88	XM_013953373	56.42	XM_010226367	61.14	XM_013093475	62.85	XM_013184337	61.27	XM_015883202
MYCL	NM_001033081	57.09			XM_005993897	43.16	XM_006631228	51.25	XM_018573558	46.86	NM_001011144	43.36	XM_019498882	58.82	XM_006019298	59.74	XM_019547582	58.57	XM_019512375	57.65	XM_003227383	56.2	XM_015417766	57.33	XM_020800597	54.02	XM_015811687	62.55	XM_015889303	53.23	XM_014068598	54.39	XM_007067597	59.5	XM_005302104	52.55	XM_006139139	56.89	XM_009668263	62.61	XM_013953302	64.75	XM_010226366	67.5	XM_021267818	65.17	XM_013184056	66.75	XM_015883511
MFSD2A	NM_001136493	55.18	XM_007904263	50.66	XM_005993896	43.02	XM_015348736	48.15	XM_018564508	45.22	NM_001079167	42.74	XM_019498916	55.3	XM_014517831	53.96	XM_019547585	53.93	XM_019512376	53.9	XM_008120804	50.4	XM_015413688	46.97	XM_020800091	50.12	XM_015830802	44.34	XM_007430514	42.4	XM_014066112	45.88	XM_007067599	56.22	XM_005302096	53.7	XM_006114791	53.67	XM_009668230	55.01	XM_013953369	55.91	XM_010226365	59.33	XM_021267812	63.52	XM_013184035	63.29	XM_015883509
CAP1	NM_001105530	48.09	XM_007908750	42.58	XM_005993900	47.58	XM_006631199	57.23	XM_018564522	46.02	NM_001001239	43.53	XM_014605750	50.28	XM_006019295	48.86	XM_019547586	49.12	XM_019512380	49.01	XM_003227563	49.9	XM_015413683	48.71	XM_020800125	49.62	XM_015830785	52.38	XM_007430499	50.55	XM_014060440	50.05	XM_007067601	47.82	XM_008171012	48.14	XM_006114790	46.94	XM_009668232	47.47	XM_013953352	47.8	XM_010226363	50.33	XM_005013017	54.61	XM_013184239	50.88	XM_015883512
PPT1	NM_000310	47.04	XM_007908751	42.17	XM_005993905	43.61	XM_015348507	55.99	XM_018564514	45.96	NM_001006874	41.98	XM_006267969	51.26	XM_006019294	50.8	XM_019547587	50.47	XM_019512381	50.52	XM_003227562	44.3	XM_015413692	50.39	XM_020800129	48.43	XM_015830793	50.27	XM_007430502	49	XM_014060445	44.91	XM_007067602	48.65	XM_005302093	49.7	XM_025180541	42.45	XM_009668231	46.39	XM_013953392	47.7	XM_010226353	51.63			XM_013184054	56.22	XM_015883510
RLF	NM_012421	39.75	XM_007894790	52.02	XM_006008788	47.63	XM_015348558	46.51	XM_018558042	39.18	NM_001129914	36.95	XM_019488321	39.57	XM_025215598	38.48	XM_019547721	39.56	XM_019512069	39.35	XM_003224954	42.6	XM_015429316	47.62	XM_020812908	41.61	XM_015816603	46.86	XM_007429977	43.33	XM_014060815	47.36	XM_007066079	37.21	XM_005309383	36.55	XM_006113275	36.01	XM_009687172	37.67	XM_013942956	37.83	XM_010218884	39.3	XM_021278424	37.19	XM_013197649	37.55	XM_015883407
ZMPSTE24	NM_005857	38.2	XM_007894787	44.02	XM_014496305	47.57	XM_006631282	46.76	XM_018558023	41.4	NM_001017255	36.61	XM_006269883	40.86	XM_025215593	40.45	XM_019547720	41.14	XM_019512196	40.58			XM_015418634	43.46	XM_020812924	44.16	XM_015816579	43.18	XM_007429969	43.77	XM_014060822	43.86	XM_007066080	38.95	XM_005309379	41.96	XM_006113272	41.23	XM_009687170	38.59	XM_013942982	38.48	XM_010218885	41.03	XM_005029037	39.01	XM_013197653	42.09	XM_015883418
COL9A2	NM_001852	65.21	XM_007895010	47.8	XM_005997235	49.06	XM_015348476	62.82	XM_018576758	53.8	NM_001097192	43.83	XM_014605059	58.17	XM_025212852	58.18	XM_019547777	58.98	XM_019512244	58.35	XM_008120806	56	XM_015424096	61.21	XM_020800135	52.31			XM_007420291	51.71	XM_014064462	55.67	XM_007060759	65.63	XM_008167131	63.07	XM_025186064	66.17			XM_013957340	69.58					XM_013184074	65.79	XM_015883241
SMAP2	NM_001198978	48.63	XM_007894969	49	XM_005997234	36.86	XM_015348491	52.07	XM_018576749	47.15	XM_002938478	42.46	XM_006259792	55.44	XM_006031236	52.98	XM_019547778	49.57	XM_019512245	49.94	XM_003225534	49.6	XM_015424098	51.66	XM_020812937	53.41	XM_015824687	51.86	XM_007420283	52.71	XM_014060790	46.01	XM_007060706	50.3	XM_008167132	49.54	XM_006125941	48.57	XM_009665550	45.49	XM_013957345	46.07	XM_010224340	51.14	XM_013103410	47.29	XM_013184119	48.24	XM_015883252
EXO5	NM_022774	47.09	XM_007900728	43.32			XM_015367299	52.62	XM_018554101	46.28					XM_006016142	49.2	XM_019545561	47.59	XM_019511024	47.13					XM_020812471	56.34	XM_015822662	48.7	XM_007435164	47.73	XM_014072832	48.45			XM_005298940	45.29	XM_006138564	45.27	XM_009680888	43.87
RIMS3	NM_014747	54.97			XM_005997233	47.68	XM_015348484	52.36	XM_018576756	44.89	NM_001079023	42.16	XM_014605015	48.84	XM_006031247	60.11	XM_019547780	52.62	XM_019512246	57.99	XM_008117900	51	XM_015424097	54.81	XM_020812951	52.7	XM_015824686	50.41	XM_007420292	51.51			XM_007060707	58.92	XM_008167133	54.37	XM_014574994	60.51	XM_009665556	58.5	XM_013957341	63.21							XM_015883268
NFYC	NM_001142587	51.81	XM_007894973	43.12	XM_005997229	39.95	XM_015348486	50.84	XM_018576766	46.92	NM_203874	45.19	XM_006274815	47.33	XM_006031237	44.22	XM_019547781	44.22	XM_019512248	44.26	XM_008117902	46	XM_015424905	47.99	XM_020812938	52.65	XM_015831682	48.14	XM_007420284	53.51	XM_014070496	49.01	XM_007060708	48.79	XM_005298411	46.17	XM_006125943	45.67	XM_009675290	43.29	XM_013957344	50.58	XM_010224338	57.82	XM_005023516	51.33	XM_013184120	52.36	XM_015883261
KCNQ4	NM_004700	62.66	XM_007894976	48.56	XM_014489102	48.51	XM_015348493	59.61	XM_018576753	50.7	NM_001079456	45.37	XM_019487835	62.48	XM_025212853	60.32	XM_019547538	60.74	XM_019512073	60.87	XM_016996326	56.4	XM_015424904	57.07	XM_020812949	55.12	XM_015831683	53.63	XM_007420293	52.14	XM_014069276	51.39	XM_007060760	58.99	XM_005298471	60.76	XM_014574991	63.37					XM_010224341	65.45					XM_015883246
CITED4	NM_133467	72.48	XM_007894851	48.96	XM_005993126	40.05					XM_002939480	39.42	XM_006273976	60.25	XM_006014823	49.42	XM_019548043	49.39							XM_020810547	47.93					XM_014054325	46.61			XM_005286253	46.88			XM_009687727	49.8	XM_013942957	49.42	XM_010220906	57.16	XM_005025261	49.22			XM_015883728
CTPS1	NM_001301237	46.97	XM_007894759	47.82	XM_014486740	52.55	XM_006631260	54.8	XM_018555963	46.45	XM_002939356	39.98	XM_014605120	43.3	XM_006014824	42.09	XM_019548040	43.05	XM_019512118	43.14	XM_016997114	40.1	XM_015411687	47.49	XM_020810543	41.11	XM_015816596	43.5	XM_007430920	45.88	XM_014054327	45.82	XM_007066091	44.74	XM_005286251	45.75	XM_006116751	48.67	XM_009687730	44.05	XM_013942978	44.35	XM_010224793	48.96	XM_005025272	43.94			XM_015883683
SLFNL1	NM_001168247	60.93	XM_007894981	57.89	XM_014486746	45.66	XM_015348440	63.43					XM_019487870	44.99	XM_014521851	55.16	XM_019547874	51.82	XM_019512059	52.15	XM_008119911	40.6	XM_015411684	51.89	XM_020810524	43.19			XM_007430924	47.34	XM_014054312	49.96	XM_007066105	59.99	XM_005286267	57.06	XM_025181508	63.55	XM_009687735	59.5	XM_013942950	59.86	XM_010224816	65.12
SCMH1	NM_001031694	52	XM_007894755	59.34	XM_014486741	52.48	XM_015348663	60.61	XM_018555985	47.67	NM_001005790	47.75	XM_006259451	50.32	XM_025212986	49.63	XM_019548036	49.23	XM_019512121	49.79	XM_003226911	50.9	XM_015411692	56.63	XM_020813418	48.09	XM_015816597	50.65	XM_007430921	49.46	XM_014074213	52.5	XM_007066092	55.38	XM_005286248	55.66	XM_014574710	59.55	XM_009687732	48.39	XM_013942973	53.3	XM_010224805	55.84	XM_005025254	54.52	XM_013197640	53.45	XM_015883681
FOXO6	NM_001291281	71.12	XM_007894980	65.6	XM_005993127	43.33	XM_015348666	59.05	XM_018555977	45.84			XM_006259454	54.41	XM_025213250	54.63	XM_019547873	52.04			XM_008121510	61	XM_015411698	59.24	XM_020805980	49.27			XM_007430925	54.36	XM_014065696	52.78			XM_005286247	60.75					XM_013942949	57.45	XM_010224197	60.96					XM_015883731
EDN2	NM_001302269	58.48			XM_014486731	48.48	XM_015348430	42.16			XM_002939354	40.54	XM_006274122	46.71	XM_025216071	46.64	XM_019547872	58.32	XM_019512060	59.44			XM_015411700	48.78	XM_020805981	43.31			XM_015887593	43.06			XM_007066107	54.48	XM_005286246	49.11			XM_009689685	47.17	XM_013942948	54.2			XM_021269472	49.2	XM_013197657	49.66	XM_015883746
HIVEP3	NM_001127714	56.26	XM_007894994	60.65	XM_005993128	45.86	XM_015348455	55.9	XM_018555966	43.91	XM_012957355	44.1	XM_006269815	45.24	XM_006014855	45.59	XM_019548035	45.22	XM_019512125	46.28	XM_003228014	54.9	XM_015411686	51.36	XM_020805982	45.64	XM_015822177	47.91	XM_015887592	47.69	XM_014067195	50.26	XM_007066093	47.57	XM_008168931	44.03	XM_025181907	49.36	XM_009689668	48.57	XM_013948444	47.58	XM_010219764	49.05	XM_021269466	48.92	XM_013195488	49.2	XM_015883618
GUCA2B	NM_007102	62.81					XM_006642018	39.43					XM_006278378	50.15																									XM_009689613	44.65
FOXJ3	NM_001198850	42.75	XM_007910716	48.65	XM_014487223	39.54	XM_015336856	55.68	XM_018552623	49.24	NM_001110046	43.55
RIMKLA	NM_173642	46.3	XM_007910723	45.83	XM_005993993	46.81	XM_006641878	52.38	XM_018552654	50.31	NM_001126982	46.37
ZMYND12	NM_001146192	46.02	XM_007910722	50.65	XM_005993996	41.33	XM_015336857	59.89	XM_018552624	49.32	NM_001011379	42.69	XM_014604167	47.01	XM_006023226	48.98	XM_019541719	46.86	XM_019511578	43.35			XM_015424158	54.2	XM_020781151	56.31	XM_015820362	57.4	XM_007440972	50.06	XM_014071368	55.58	XM_007068834	39.81	XM_008169804	44.88	XM_025180697	37.84	XM_009670211	45.27	XM_013942680	48.71	XM_010222481	54.12	XM_013094704	45.94	XM_013202138	48.77	XM_015882632
PPCS	NM_001077447	40.39	XM_007910721	62.37	XM_005993995	42.83	XM_006641895	49.06	XM_018552669	57.22	NM_001079164	42.36	XM_006275288	46.32	XM_006023178	45.15	XM_019541369	46.74	XM_019512023	45.76			XM_015424230	48.07	XM_020781154	43.95	XM_015820363	57.44	XM_007440967	45.66	XM_014071371	43.78	XM_007068833	42.24	XM_005281729	46.1	XM_014569572	42.1	XM_009670014	44.3			XM_010222477	51.64	XM_005014499	43.26	XM_013202146	44.64	XM_015882633
CCDC30	NM_001080850	39.96	XM_007910719	47.88	XM_005993997	41.74	XM_015336784	49.41	XM_018552667	45.79	XM_012952756	42.39	XM_019495288	47.94	XM_025203700	47.62	XM_019541356	45.39	XM_019512020	46.09			XM_015424239	57.06	XM_020781245	57.88	XM_015820364	67.48	XM_015890386	62.49			XM_007068829	45.23	XM_008169807	45.75	XM_006115071	45.95	XM_009670007	50.32	XM_013943694	48.27	XM_010222478	51.57	XM_021268833	47.62	XM_013202139	49.18	XM_015882623
PPIH	NM_006347	47.6	XM_007897894	45.68	XM_014498332	45.69	XM_006641917	52.3			NM_204035	38.18	XM_006275287	50.13	XM_025203707	46.36	XM_019541375	50.21	XM_019512025	51.11			XM_015424202	51.54	XM_020781149	53.55	XM_015820384	53.13	XM_007440969	56.66	XM_014071375	55.66	XM_007068828	46.9	XM_005281734	46.83	XM_014569170	42.79	XM_009689596	48.89	XM_013953453	46.27	XM_010227989	53.47	XM_021268834	42.14	XM_013202140	48.26	XM_015882636
YBX1	NM_004559	47.94	XM_007897897	50.27	XM_005988695	48.47	XM_006641918	61.91	XM_018552666	51.68	NM_001016677	46.95	XM_006278390	48.59	XM_006039464	46.57	XM_019541718	47.08	XM_019511580	49.25			XM_015424170	50.65	XM_020781242	50.42	XM_015820365	52.17	XM_015891585	48.1	XM_014071376	56.65			XM_005281735	49.42	XM_006139636	46.12	XM_009689618	49.9			XM_010228467	47.14	XM_013094715	45.99	XM_013202144	45.97	XM_015882393
CLDN19	NM_001123395	60.02	XM_007897769	53.61	XM_005988694	43.7	XM_015336794	39.84	XM_018552645	48.9	XM_002937034	43.48	XM_014597178	51.21	XM_006023179	47.12	XM_019541374	53.85	XM_019512027	52.95			XM_015418666	63.16	XM_020808029	55.71	XM_015818870	57.62	XM_007442277	52.49	XM_014072890	52.78	XM_007065925	56.23	XM_005281740	52.04	XM_025180288	46.82	XM_009689619	60.39	XM_013959856	68.03			XM_013094714	53.21	XM_013201338	55.76	XM_015882397
P3H1	NM_001146289	57.46			XM_006007806	46.99	XM_006641872	52.03	XM_018552643	49.26	NM_001097231	41.62	XM_019495297	53.96	XM_006023180	53.99	XM_019541359	54.1	XM_019512028	54.32			XM_015418657	59.08	XM_020808014	53.36			XM_007442276	56.51							XM_025180287	63.44	XM_009689620	61.52	XM_013959864	63.38			XM_005014493	58.24	XM_013201333	59.7	XM_015882391
C1ORF50	NM_024097	51.06	XM_007897767	51.94	XM_006013680	48.28	XM_015336804	42.76	XM_018552619	46.59	NM_001016665	38.18	XM_019495285	45.98	XM_025203678	47.08	XM_019541716	47.63	XM_019512030	44.9			XM_015418658	55.02	XM_020808037	57.92	XM_015818864	54.57	XM_007442275	57			XM_007065927	48.81	XM_005281743	52.58	XM_014569186	46.2	XM_009689621	54.84	XM_013959857	56.23	XM_010228464	60.04	XM_005014492	51.32	XM_013201332	55.59	XM_015882400
SVBP	NM_199342	48.16	XM_007897761	43.19	XM_006012320	47.89	XM_015336799	37.16	XM_018574967	54.55	XM_018090547	56.21									XM_003229553	53.7	XM_015412622	59.05	XM_020781970	59.57	XM_015828155	58.29							XM_005281699	55.67
ERMAP	NM_001017922	48.67																											XM_015890679	40.18	XM_014065647	60.6
SLC2A1	NM_006516	54.54	XM_007912143	56.55	XM_005988719	44.86	XM_015337172	53			NM_001078990	53.1	XM_014604188	50.33	XM_006023225	49.85	XM_019541368	49.26	XM_019511577	48.88			XM_015424250	57.77	XM_020781247	51.47	XM_015820383	55.71	XM_007440966	52.54	XM_014071381	58.75			XM_008169803	50.09	XM_006115081	54.82	XM_009670199	50.51			XM_010222480	64.77	XM_005014490	48.63	XM_013202142	49.49	XM_015882631
FAM183A	NM_001101376	50	XM_007911423	42.22	XM_006012378	57.32	XM_015355421	47.75	XM_018566609	53.33	XM_004913958	41.66	XM_019499541	58.14	XM_006027531	53.05	XM_019531256	56.7	XM_019521863	51.26	XM_003220195	45.4	XM_015406591	47.87	XM_020783202	47.81	XM_015811377	46.96	XM_007432662	46.49	XM_014064224	44.7	XM_007061505	55.15	XM_005307097	54	XM_014578000	47.11	XM_009670791	44.65	XM_013960932	48.39	XM_010226568	53.1	XM_005010320	49.57	XM_013177887	45.07	XM_015870062
EBNA1BP2	NM_001159936	48.81	XM_007899866	47.2	XM_006013846	54.94	XM_006634910	44.72	XM_018566605	49.37	NM_001017151	41.84	XM_006261731	52	XM_025206979	54.97	XM_019531255	50.04			XM_003220196	42.9	XM_015406578	45.63	XM_020783203	44.55	XM_015811376	41.94	XM_007432661	43.17	XM_014064223	41.66	XM_007061506	49.4	XM_008166677	46.79	XM_006131972	45.48	XM_009670790	45.2	XM_013960977	44.88	XM_010226570	52.49	XM_021275894	44.37	XM_013177882	49.25	XM_015869917
CFAP57	NM_001167965	45.88	XM_007887089	41.6	XM_014483831	53.87	XM_015355648	47.26	XM_018566612	51.07	XM_002931606	42.19	XM_006261729	46.68	XM_025206958	45.96	XM_019531252	46.38			XM_016993216	43.7	XM_015406570	44.51	XM_020783206	44.72	XM_015811375	41.89	XM_007432668	43.32	XM_014064221	40.96	XM_007061507	46.69	XM_008166679	47.08	XM_025183098	46.02	XM_009670789	43.53	XM_013960933	44.85			XM_021275831	41.2	XM_013177866	42.96	XM_015870039
TMEM125	NM_001320244	59.96			XM_006008978	49.98	XM_015355650	43.5	XM_018566608	49.22	XM_004913959	41.28	XM_006261737	59	XM_006015851	63.5	XM_019531264	57.71			XM_008109457	47.6	XM_015406573	47.87	XM_020783194	48.97	XM_015811374	43.58			XM_014064225	43.87	XM_007061508	60.18	XM_005307100	54.74	XM_006120077	57.38	XM_009670751	52.14	XM_013960942	55.7	XM_010215669	63.32	XM_005010322	58.33	XM_013177830	64.45	XM_015870058
C1ORF210	NM_001164829	52.67	XM_007887084	41.05			XM_015355436	42.61	XM_018566606	54.36			XM_014608543	62.14	XM_014521185	65.52	XM_019530611	64.8			XM_008109466	43.3	XM_015406562	47.86	XM_020783190	44.16	XM_015811372	42.27							XM_005307102	52.36	XM_006120079	54.38	XM_009670750	57.34	XM_013960940	55.95	XM_010215670	55.16	XM_005010323	60.46	XM_013178000	61.19	XM_015870049
TIE1	NM_001253357	60.33	XM_007887083	44.29	XM_006008980	53.35	XM_015355424	51.21	XM_018566610	52.11	XM_002931604	44.38	XM_019499539	64.54	XM_025206946	64.41	XM_019531258	63.93			XM_008109467	47.1	XM_015406565	50.34	XM_020783207	48.36	XM_015811371	48.02	XM_007436777	47.65	XM_014068984	45.76	XM_007061510	55.95	XM_005307103	56.29	XM_006111960	60.8	XM_009670747	58.57	XM_013960970	58.31	XM_010215671	57.76	XM_013103976	62.28	XM_013177997	63.95	XM_015870040
MPL	NM_005373	52.87	XM_007887082	40.76	XM_014496414	49.57	XM_015355641	43.37	XM_018566604	53.04	XM_018093549	41.11	XM_019495391	67.42	XM_006015804	67.16	XM_019531265	65.69			XM_008109469	44.8	XM_015406563	49.92	XM_020783376	46.44	XM_015811370	44.49			XM_014053445	41.41	XM_007061529	60.05	XM_005307145	59.68			XM_009670787	63.62	XM_013960934	63.22	XM_010215679	64.35			XM_013177829	70.68	XM_015870042
CDC20	NM_001255	56.22	XM_007887081	43.43	XM_014496670	46.35	XM_015355214	50.44	XM_018561565	51.57	NM_203614	41.73	XM_014604987	61.75	XM_014521432	55.4	XM_019531266	58.55			XM_003220197	47.9	XM_015406568	45.86	XM_020783186	48.19	XM_015811366	41.62	XM_007442575	41.39	XM_014053451	39.25	XM_007061511	54.71	XM_005307105	54.54	XM_006114605	57.62	XM_009670786	50.6	XM_013960935	50.32	XM_010215667	53.55	XM_021275901	57.94	XM_013177960	52.73	XM_015870048
ELOVL1	NM_001256399	55.24	XM_007887079	40.92	XM_006009384	43.33	XM_006634688	50.07	XM_018561570	50.75	NM_001016644	39.58	XM_014604988	62.34	XM_025206916	63.57	XM_019531267	60.34			XM_003220198	45.2	XM_015406596	50.9	XM_020783210	43.49	XM_015811367	45.57	XM_007442577	44.49	XM_014053450	42.94	XM_007061512	56.73	XM_008166690	55.59	XM_014569305	62.86	XM_009670746	55.06	XM_013960973	54.57	XM_010215668	55.5	XM_005010327	54.45	XM_013177961	55.96	XM_015870051
MED8	NM_001001653	48.67	XM_007887077	44.34	XM_014483958	57.23	XM_006634791	51.75	XM_018561566	53.65	NM_001016614	37.68	XM_006268485	55.77	XM_025206905	52.34	XM_019531273	55.05			XM_003220199	44.1	XM_015406580	47.3	XM_020783222	44.63	XM_015811365	41.88	XM_007444083	37.6	XM_014073418	41.24	XM_007061530	53.7	XM_008166691	50.14	XM_006139394	57.57	XM_009670744	49.23	XM_013960936	50.85	XM_010215666	52.68	XM_021275905	50.97	XM_013177828	54.01	XM_015870056
SZT2	NM_015284	58.61	XM_007887076	46.21	XM_014483957	56.38	XM_015355199	59.16	XM_018561561	54.18	XM_012961569	44.75	XM_019495160	60.99	XM_025207192	61.74	XM_019531269	61.17	XM_019501462	62.64	XM_016993217	50.1	XM_015406564	52.22	XM_020783215	50.74	XM_015811302	48.28	XM_015889102	48.81	XM_014065452	48.94			XM_008166748	61.41			XM_009670742	56.59	XM_013960968	56.3	XM_010215678	58.1	XM_021275909	58.33	XM_013177863	58.1	XM_015870029
HYI	NM_001190880	61.86	XM_007887071	47.42	XM_014495639	51.45	XM_015355209	48.49	XM_018561560	57.29	NM_001113890	46.46	XM_019497638	69.49	XM_014521099	65.17	XM_019531649	66.06	XM_019501465	63.86	XM_003220245	54.4	XM_015406586	55.77	XM_020783221	51.78	XM_015811364	46.82	XM_007434324	48.07	XM_014065454	47.57	XM_007061531	63.42	XM_008166749	60.02			XM_009670743	51.47	XM_013960939	57.48	XM_010215677	61.83	XM_013103988	61.98	XM_013177864	57.29	XM_015870055
PTPRF	NM_002840	59.42	XM_007887061	45.29	XM_014487368	52.06	XM_015355154	54.22	XM_018558965	56.86	XM_004913961	46.02	XM_019478686	60.07	XM_025206900	61.53	XM_019531275	60.36	XM_019501453	60.27	XM_008109475	49.5	XM_015410174	50.67	XM_020783223	48.92	XM_015811363	46.23	XM_007419973	46.92	XM_014061708	46.44	XM_007061513	57.01	XM_008166692	56			XM_009680964	53.67	XM_013943213	53.15	XM_010224545	55.66	XM_021275864	56.23	XM_013177848	55.33	XM_015870116
KDM4A	NM_014663	50.6	XM_007887058	41.05	XM_014487369	50.65	XM_015355190	53.23	XM_018558970	53.56	NM_001114026	44.38	XM_006274286	53.82	XM_014521396	52.93	XM_019531285	51.96	XM_019501452	51.63	XM_008109487	43	XM_015410175	46.25	XM_020783231	43.32	XM_015811362	44.82	XM_007419971	42.31	XM_014057922	44.61	XM_007061514	47.93	XM_005307124	48.84	XM_014570504	55.28	XM_009680965	47.33	XM_013943221	45.24	XM_010224547	49.09	XM_021268061	46.74	XM_013177980	46.45	XM_015870125
ST3GAL3	NM_001270459	56.85	XM_007887057	40.82	XM_014487371	49.91	XM_015355277	52.88	XM_018558971	54.9	NM_001016104	42.14	XM_019478687	57.58	XM_006015799	60.74	XM_019531286	54.26	XM_019501440	55.34	XM_008109495	39.6	XM_015422952	48.7	XM_020783379	44.65	XM_015811354	43.08	XM_015889809	45.98	XM_014054775	38.3	XM_007061520	47.29	XM_008166710	57.02	XM_025190035	52.11	XM_009680912	56.72	XM_013943217	51.18	XM_010216488	51.73	XM_013093456	51.53	XM_013177826	49.37	XM_015870384
ARTN	NM_001136215	68.21	XM_007887339	48.6	XM_005994231	57.68	XM_015355127	51.57			XM_002931600	41.28	XM_014608520	73.82			XM_019531650	75.32	XM_019501451	71.97	XM_016993219	47.3	XM_015422945	54.39	XM_020783235	55.98	XM_015811301	50.14	XM_015889606	51.75	XM_014063739	38.66	XM_007061533	68.69	XM_008166750	70.2									XM_013093429	68.75			XM_015869914
IPO13	NM_014652	58.55	XM_007899860	44.47	XM_014487370	53.09	XM_015355993	55.75	XM_018558968	55.87	XM_002931583	46.07	XM_019497636	65.58	XM_025207182	63.26	XM_019530612	62.91	XM_019528325	63.92	XM_008109499	46.3	XM_015422962	48.54	XM_020783233	50.11	XM_015811300	45.69	XM_015889787	44.09	XM_014074117	45.6	XM_007061523	59.84	XM_008166751	60.92	XM_025187363	57.57	XM_009680920	56.43	XM_013943218	56.65	XM_010216477	57.41	XM_021268044	60.95	XM_013201171	60.81	XM_015870232
DPH2	NM_001039589	55.33	XM_007899841	46.7	XM_006009387	48.11	XM_006634730	50.96	XM_018571994	56.7	XM_002931582	40.9	XM_019490970	74.66	XM_006015842	70.46	XM_019530613	70.76	XM_019528324	71.27	XM_008109501	47.9	XM_015422957	50.72	XM_020783237	49.79	XM_015811353	41.7	XM_007419968	46.54	XM_014074118	44.46			XM_005307133	69.89	XM_025187015	69.98	XM_009680966	61.22	XM_013943220	65.81			XM_005009238	67.32	XM_013201157	67.34	XM_015870234
ATP6V0B	NM_001039457	60.75	XM_007899933	38.73	XM_014490717	47.78	XM_006634664	36.2	XM_018574080	57.08	NM_001017064	38.3	XM_019490971	65.82	XM_006015798	64.1	XM_019531299	62.54	XM_019501439	62.36	XM_003220203	51.7	XM_015422955	52.22	XM_020783242	51.14	XM_015811351	43.66	XM_007419967	46.28	XM_014074120	46.49	XM_007061524	57.76	XM_008166752	57.86			XM_009680924	54	XM_013943212	55.16	XM_010216466	55.47	XM_005009235	58.09	XM_013201178	61.07	XM_015870238
B4GALT2	NM_001005417	60.78	XM_007899931	44.86	XM_005999906	50.59	XM_015355144	37.54			XM_002931472	44.29	XM_006266556	69.28	XM_006015841	67.02	XM_019531298	69.44	XM_019501438	66.97	XM_008109503	54.2	XM_015422960	56.01	XM_020783252	53.15	XM_015811387	51	XM_007419966	52.97	XM_014063716	52.42	XM_007061535	63.62	XM_005307135	65			XM_009680967	58.49	XM_013943225	62.54			XM_021268069	65.05	XM_013201179	62.48	XM_015870236
CCDC24	NM_152499	62.43	XM_007899929	48.78			XM_015355415	41.81	XM_018573260	58.62	XM_002931441	45.99					XM_019530614	72.84	XM_019528323	73.14	XM_003220205	50.6	XM_015422946	55.72	XM_020783246	51.94					XM_014063820	47.71	XM_007061536	69.14					XM_009680925	65.17	XM_013943227	69.27
SLC6A9	NM_001024845	59.98	XM_007899922	48.51	XM_014490719	52.66	XM_015355310	39.83	XM_018573261	54.98	XM_004913970	40.96	XM_019483436	62.94	XM_025207170	62.36	XM_019531296	65.8	XM_019501437	64.19	XM_008109506	49.7	XM_015422958	51.7	XM_020783243	50.8	XM_015811350	49.05	XM_007419963	47.94	XM_014063803	50.49	XM_007061537	64.57	XM_008166754	64.19			XM_009680968	60.2	XM_013943209	64.38			XM_013093414	63.75	XM_013201158	61.45	XM_015870240
KLF17	NM_173484	50.78									NM_001045768	46.14							XM_019528322	69.06	XM_008109509	52.5			XM_020783377	49.38			XM_007419962	42.35					XM_005307150	63.59													XM_015870230
DMAP1	NM_001034023	58.39	XM_007899904	44.26	XM_006006245	49.34	XM_015355408	53.69	XM_018571812	56.02	NM_001005440	43.97	XM_019495525	64.84	XM_006015797	60.96	XM_019531300	63	XM_019501434	61.69	XM_008109511	45.9	XM_015422953	50.31	XM_020783258	45.98	XM_015811348	45.15	XM_007419961	45.13	XM_014067758	42.3	XM_007061525	57.6	XM_005307136	58.8	XM_025182026	59.66	XM_009680927	53.82	XM_013943223	55.17	XM_010215687	56.23	XM_013107948	55.85	XM_013176390	55.71	XM_015870225
ERI3	NM_001301698	59.35	XM_007899908	38.74	XM_006006237	48.26	XM_015355145	45.37			XM_002931440	39.77	XM_019477021	52.74	XM_006015794	54.65	XM_019531302	57.32	XM_019501429	49.68	XM_008109512	47.3	XM_015422947	51.99	XM_020783262	49.67	XM_015811347	50.22			XM_014067760	49.63	XM_007061526	52.13	XM_008166718	55.73	XM_014569367	50.44	XM_009680969	50.6	XM_013962019	50.47	XM_010215688	54	XM_005028746	52.61	XM_013176386	53.14	XM_015870227
RNF220	NM_001319956	55.57	XM_007899909	43.07			XM_015355320	46.86	XM_018573743	55.43	NM_001016196	40.63	XM_019477013	56	XM_014521375	61.25	XM_019531308	56.93	XM_019501422	57.02	XM_008109518	45.4	XM_015408288	50.15	XM_020783270	44.79	XM_015811345	48.49			XM_014068896	40.07	XM_007069625	52.48	XM_005303037	51.56	XM_025180482	55.73	XM_009680970	53.76	XM_013962018	50.78	XM_010215689	62.76	XM_013107939	56.17	XM_013176184	56.48	XM_015870370
TMEM53	NM_001300746	54.14	XM_007899854	40.58	XM_014494700	58.25	XM_006634733	54.33	XM_018573742	61.94	NM_001113850	43.05	XM_014607421	57.27	XM_014521374	63.59	XM_019531314	58.42	XM_019501418	58.01	XM_003220256	44.6	XM_015408290	49.01	XM_020783282	45.94	XM_015811343	39.79	XM_007444224	39.45	XM_014068916	41.23	XM_007069624	52.62	XM_005303036	50.74	XM_025180489	52.4	XM_009680928	51.69	XM_013962026	46.42	XM_010214966	59.83	XM_005028753	50.89	XM_013176433	51.95	XM_015870450
C1ORF228	NM_001145636	54.36	XM_007899855	39.65	XM_014494699	48.84	XM_015355146	55.91	XM_018573740	53.45			XM_019477095	56.6	XM_006015792	55.36	XM_019531318	52.96	XM_019501417	53.12	XM_003220257	45.2	XM_015408287	45.44	XM_020783279	40.31	XM_015811342	40.71	XM_007443908	38.96	XM_014061734	38.47	XM_007069626	49.12	XM_005303034	50.44			XM_009680932	51.08	XM_013962025	50.46	XM_010214965	59.06	XM_013107938	56.02			XM_015870407
KIF2C	NM_001297655	49.59	XM_007899847	39.37	XM_014494695	46.36	XM_015355133	40.98	XM_018573325	51.99	NM_001006855	41	XM_006273906	58.89	XM_014521157	57.55	XM_019531316	56.83	XM_019501415	57.18	XM_003220207	42.1	XM_015408278	42.9	XM_020783268	42.92	XM_015811340	41.05			XM_014061736	41.62			XM_005303032	44.65	XM_014569370	45.68	XM_009680931	46.36	XM_013962021	45.41	XM_010223081	47.06	XM_013107940	46.57	XM_013176376	44.52	XM_015870400
RPS8	NM_001012	51.06	XM_007899845	46.44	XM_014494696	51.95	XM_015355234	53.63	XM_018573326	52.76	NM_001016566	44.19	XM_006273271	57.75	XM_006015837	55.82	XM_019531319	57.48	XM_019501413	55.75	XM_008109548	48.3	XM_015421977	48.89	XM_020783341	47.54	XM_015811308	47.85	XM_007420229	46.87	XM_014061922	44.99	XM_007061665	50.22	XM_005303031	53.58	XM_006114722	50.78	XM_009680973	48.49	XM_013962017	48.24	XM_010223083	48.28	XM_021278293	53.97	XM_013176429	52.56	XM_015870342
BEST4	NM_153274	58.64	XM_007899971	47.23	XM_006006235	50.67	XM_015355232	56.24	XM_018573727	53.66	NM_001123442	42.5	XM_006273278	62.55	XM_025207033	67.67	XM_019531321	66.54	XM_019501412	66.67	XM_003220214	45	XM_015421976	44.97	XM_020783340	46.36	XM_015811379	47.13	XM_007420226	45.54	XM_014061908	44.11	XM_007061648	58.3	XM_005303046	59.06	XM_006114718	59.77	XM_009680936	59.17	XM_013962016	61.49	XM_010223084	61.87	XM_021278296	60.16	XM_013176183	63.25	XM_015870337
PLK3	NM_004073	60.72	XM_007899943	42.91	XM_006006239	51.83	XM_006634724	44.03	XM_018573724	56.6	NM_001006765	40.79	XM_006273277	65.33	XM_025206798	64.75	XM_019531322	65.08	XM_019501411	64.04	XM_003220213	47.6	XM_015421953	48.11	XM_020783337	46.78	XM_015811309	44.65	XM_007420225	45.88	XM_014061915	44.69	XM_007061649	54.73	XM_008166722	56.88	XM_025180492	60	XM_009680938	53.93	XM_013962020	54.53	XM_010223082	53.56	XM_021278295	59.81	XM_013176182	60.48	XM_015870336
TCTEX1D4	NM_001013632	63.77	XM_007899941	48.97	XM_006006238	54.45	XM_015355328	46.95	XM_018573726	63.24	XM_004913984	43.53	XM_019477028	72.57	XM_025207164	72.69	XM_019531323	72.33	XM_019528319	73.05	XM_008109538	42.6	XM_015421972	50.36	XM_020783339	40.14	XM_015811382	47.49	XM_007420238	48.71	XM_014061924	39.39	XM_007061650	65.64	XM_005303045	66.53	XM_014569373	69.58	XM_009680974	67.42	XM_013962030	70.63			XM_021278294	68.18	XM_013176180	68.72	XM_015870343
BTBD19	NM_001136537	64.19	XM_007899942	50.3	XM_006006234	56	XM_006634726	39.2	XM_018575247	61.99	XM_002937084	45.38	XM_019477035	70.7	XM_025207161	71.52	XM_019530615	71.58	XM_019501407	72.49	XM_008109537	45.4	XM_015421973	51.46	XM_020783331	43.56	XM_015811310	49.38	XM_007420237	41.74	XM_014061914	42.62	XM_007061666	69.75	XM_008166755	67.08	XM_025180490	58.38							XM_021278292	69.75	XM_013176179	65.51	XM_015870341
PTCH2	NM_001166292	60.07	XM_007899970	52.77			XM_015355405	47.56	XM_018574231	57.32	XM_002937083	44.6	XM_019497396	69.11	XM_025207152	69.09	XM_019530616	68.39	XM_019528318	68.26	XM_003220264	47.8	XM_015408274	54.02	XM_020783326	46.87	XM_015811299	49.7	XM_007420236	51.48	XM_014065118	47.68			XM_008166724	66.41			XM_009680975	62.63	XM_013962015	62.95	XM_010223086	62.14	XM_021273751	65.05	XM_013176178	66.44	XM_015870334
EIF2B3	NM_001166588	46.61	XM_007899939	42.66	XM_014490718	48.36	XM_006634663	45.7			NM_001016997	44.88	XM_019480739	51.29	XM_006015791	49.93	XM_019531326	51.7	XM_019501406	51.63	XM_003220212	44.6	XM_015408269	42.62	XM_020783330	42.9	XM_015811311	41.48	XM_007420223	42.34	XM_014065122	41.33	XM_007061651	45.98	XM_008166725	47.45	XM_025181779	51.45	XM_009680976	42.68	XM_013957339	46.05	XM_010228117	42.75	XM_013101440	43.75	XM_013176372	42.91	XM_015870157
HECTD3	NM_024602	58.68	XM_007899938	47.17	XM_014495300	54.21	XM_015355149	55.13	XM_018574936	56.29	NM_001079029	42.44	XM_019489439	59.43	XM_006015831	59.05	XM_019530618	59.64	XM_019528316	59.35	XM_003220263	51.5	XM_015408270	50.67	XM_020783325	51.29	XM_015811313	49.52	XM_007420222	51.91	XM_014066305	49.42	XM_007061667	62.53	XM_008166728	63.01	XM_014570606	64.69			XM_013957280	56.78			XM_013101437	55.46	XM_013176368	53.4	XM_015870155
UROD	NM_000374	54.62	XM_007899937	47.08	XM_014495299	51.15	XM_015355380	58.93	XM_018574935	60.32	NM_001011486	47.36	XM_019489459	65.66	XM_006015790	65.82	XM_019531327	65.72	XM_019501404	65.71	XM_003220211	52.5	XM_015408272	51.04	XM_020783323	48.1	XM_015811314	44.4	XM_007420219	45.15	XM_014066307	43.72	XM_007061668	62.28	XM_008166730	66.87			XM_009680939	60.93	XM_013957292	60.71	XM_010228127	63.34	XM_005021588	62.79	XM_013176369	61.02	XM_015870153
ZSWIM5	NM_020883	52.88	XM_007899936	49.58	XM_006013486	59.86	XM_015355147	52.72			NM_001097236	44.07	XM_019489443	61.43	XM_025206737	60.5	XM_019531329	60.28	XM_019528315	60.28	XM_008109558	52.9	XM_015408268	47.8	XM_020783316	48.74	XM_015811320	54.24	XM_007420221	48.15	XM_014066302	51.52	XM_007061652	60.26	XM_005303023	57.81	XM_025181787	64.33	XM_009680979	57.14	XM_013957269	55.99	XM_010228128	58.42	XM_021273752	59.87	XM_013176365	58.28	XM_015870150
HPDL	NM_032756	61.06	XM_007903975	49.15	XM_005994529	37.9	XM_006630517	44.54	XM_018573725	57.49	NM_001123023	39.63	XM_019489483	67.53	XM_014521049	68.08	XM_019530619	72.21	XM_019528373	72.95	XM_008109525	42.3	XM_015408266	48	XM_020783301	45.66	XM_015811383	46.61	XM_007420207	40.61	XM_014063812	45.67	XM_007061670	68.92	XM_005303043	68.75	XM_006117314	66.92	XM_009680981	60.57	XM_013944438	62.64	XM_010228131	62.51	XM_021273274	63.5	XM_013176176	61.96	XM_015870139
MUTYH	NM_001048171	59.9	XM_007899895	47.61	XM_014498555	52.82	XM_015355362	52.92	XM_018572318	55.53	NM_001079363	40.4	XM_019489529	67.89	XM_006015788	66.77	XM_019531331	67.01	XM_019501401	66.26	XM_008109526	46.5	XM_015408279	48.45	XM_020783292	45.52	XM_015811329	43.29	XM_007420210	45.19	XM_014063818	41.41	XM_007061671	62.45	XM_005303042	64.29	XM_006117338	58.77	XM_009680982	62.79	XM_013944417	65.33	XM_010228132	63.85	XM_021273275	66.98	XM_013176175	67.02	XM_015870129
TOE1	NM_025077	55.27	XM_007899897	41.38	XM_005997211	49.84	XM_015355271	49.85	XM_018572317	57.96	NM_001126655	41.18	XM_014610027	62.31	XM_006015787	63.09	XM_019531332	61.48	XM_019501400	61.26	XM_003220210	45.6	XM_015408283	45.88	XM_020783300	44.21	XM_015811325	40.62	XM_007420211	41.1	XM_014071353	40.93	XM_007061653	52.93	XM_005303020	53.67	XM_006117339	59.43	XM_009680984	51.32	XM_013944416	51.14	XM_010228133	59.44	XM_021273276	49.88	XM_013176174	49.61	XM_015870128
TESK2	NM_001320800	52.8	XM_007899899	37.84	XM_014489085	52.11	XM_006634734	50.56	XM_018572316	59.8	NM_001078878	45.1	XM_014610026	57.62	XM_006015784	53.82	XM_019531333	54.7	XM_019501398	55.22	XM_003220261	41.6	XM_015408291	43.86	XM_020783302	41.76	XM_015811324	42.78	XM_007420213	39.63	XM_014071350	38.7	XM_007061654	49.16	XM_005303018	46.8	XM_006117315	47.24	XM_009680940	44.01	XM_013944433	44.07	XM_010228118	51.16	XM_021273277	44.95	XM_013176363	47.11	XM_015870127
MMACHC	NM_015506	50.38	XM_007899900	47.63	XM_005997207	57.39	XM_015356704	60.66	XM_018572320	60.57	NM_001016931	43.28	XM_006268029	44.5	XM_006015782	44.86	XM_019531339	44.6	XM_019501396	45.41	XM_003220262	43.5	XM_015408286	43.37	XM_020783312	44.81	XM_015811321	37.61	XM_007420217	41.1	XM_014066317	36.71	XM_007061672	51.7	XM_005303015	47.25	XM_025181783	45.56	XM_009680951	39.5	XM_013944428	48.1	XM_010228121	48.32	XM_013100780	41.69	XM_013176430	40.37	XM_015870147
PRDX1	NM_001202431	46.27	XM_007899892	43.36	XM_005997220	49.64	XM_006634831	46.84	XM_018572319	50.75	NM_001011135	38.61	XM_006268030	45.67	XM_006015776	44.62	XM_019531340	41.4	XM_019501393	41.71	XM_003220209	41.9	XM_015408271	40.66	XM_020783290	41.43	XM_015811334	39.27	XM_007420206	40.97	XM_014063819	38.2	XM_007061657	40.66	XM_005303014	42.53	XM_006117318	42.48	XM_009680953	39.43	XM_013944425	39.89	XM_010228122	42.06	XM_005020831	40.23	XM_013176431	40.13	XM_015870149
AKR1A1	NM_001202413	56.01	XM_007899890	41.14	XM_014489091	49.58	XM_015355599	47.44	XM_018574641	54.33	NM_001016137	43.91	XM_006268031	45.91	XM_006015774	49.09	XM_019531341	43.51	XM_019501391	43.81	XM_003230221	39.4	XM_015408273	47.83	XM_020783287	45.2	XM_015811330	40.67	XM_007420234	44.85	XM_014063815	42.32	XM_007061658	46.34	XM_008166733	45.7	XM_006117319	44.87	XM_009680954	41.73	XM_013944424	41.32	XM_010228123	47.56	XM_005020833	44.59	XM_013176392	43.33	XM_015870141
NASP	NM_001195193	46.74	XM_007899888	44.13	XM_014489089	52.88	XM_015355676	51.15	XM_018574644	51.09	NM_001171517	42.04	XM_014610019	51.62	XM_025206592	50.08	XM_019531342	50.32	XM_019501383	50.48	XM_008109523	42.4	XM_015408275	44.15	XM_020783284	42.56	XM_015811336	40.79	XM_007440964	41.44	XM_014065541	40.43	XM_007061659	46.7	XM_008166734	45.82	XM_014570596	42.28	XM_009680955	46.45	XM_013944419	46.83	XM_010228124	45.15	XM_013092984	48.86	XM_013176413	47.25	XM_015870284
CCDC17	NM_001114938	59.29	XM_007899968	51.82	XM_014484149	46.84	XM_015355462	57.58	XM_018571998	62.15	XM_012961579	45.33	XM_019489691	63.26	XM_014521031	66.69	XM_019530620	65.86	XM_019501389	61.68	XM_016993224	46			XM_020783193	47.95	XM_015811339	44.29			XM_014061732	40.24	XM_007061673	62.13	XM_008166758	59.4													XM_015870287
GPBP1L1	NM_021639	43.34	XM_007899880	42.09	XM_005997216	49.38	XM_006634829	44.42	XM_018572000	56.21	NM_001016512	43.51	XM_019489717	43.73	XM_025206583	43.6	XM_019531345	43.26	XM_019501387	44.24	XM_003220215	43.6	XM_015421954	44.38	XM_020783342	43.63	XM_015811307	40.61	XM_015887386	43.25	XM_014061904	42.62	XM_007061664	43.99	XM_005303006	44.45	XM_014570598	42.52	XM_009680957	42.95	XM_013944432	43.94	XM_010228134	41.59	XM_021267523	42.85	XM_013176362	42.6	XM_015870293
TMEM69	NM_016486	41.43	XM_007899875	39.71	XM_005997206	53.14	XM_015355441	43.44	XM_018571995	60.26	NM_001016103	41.88	XM_019489451	42.55			XM_019530621	38.93	XM_019528311	41.88	XM_003220216	40.2	XM_015421961	40.43	XM_020783350	39.83	XM_015811305	35.39	XM_007420232	37.33	XM_014061918	36.38	XM_007061674	45.14	XM_005303005	45.15	XM_006117323	44.89	XM_009680959	42.15	XM_013944429	44	XM_010225240	48.72	XM_005012517	45.7	XM_013176396	42.04	XM_015870258
IPP	NM_001145349	44.41	XM_007899876	48.08	XM_014489084	50.81	XM_015355614	44.52	XM_018571999	59.72	NM_001171531	44.32	XM_006265510	47.98	XM_014521021	45.84	XM_019530622	43.64	XM_019501386	46.95	XM_003220268	43.2	XM_015421966	45.99	XM_020783347	41.44	XM_015811378	43.46	XM_007420233	44.4	XM_014061920	42.07	XM_007061675	50.29	XM_005303004	45.04	XM_006117325	47.5	XM_009680985	42.77	XM_013944415	47.31	XM_010225344	50	XM_021267529	53.58	XM_013176395	46.64	XM_015870257
MAST2	NM_001319245	58.07	XM_007899872	51.29	XM_014489087	48.08	XM_015355562	49.12			NM_001128649	46.33	XM_019489769	50.57	XM_025206547	53.14	XM_019531350	50.02	XM_019501382	48.34	XM_016993522	38	XM_015421978	44.13	XM_020783355	43.02	XM_015811527	40.63			XM_014052391	39.91	XM_007069181	47.82	XM_008166742	44.69	XM_006117331	45.84	XM_009680962	46.61	XM_013944414	46.22			XM_021267527	47.25	XM_013176361	47.56	XM_015870256
PIK3R3	NM_001114172	45.32	XM_007899869	50.32			XM_015355568	40.87			NM_001017229	39.4	XM_019489778	43.8			XM_019531351	43.88	XM_019501380	48.16	XM_003220270	40.1	XM_015421950	40.86	XM_020783361	38.6	XM_015811528	37.12	XM_007443813	36.86	XM_014059129	37.69	XM_007069976	42.07	XM_005302998	40.21			XM_009680963	42.26	XM_013944434	41.16	XM_010221298	41.17	XM_005012529	43.34	XM_013176360	42.92	XM_015870497
TSPAN1	NM_005727	51.92	XM_007899868	39.42			XM_006634892	44.67			NM_001016107	37.18	XM_014606990	50.14	XM_006015764	49.74	XM_019531354	51.17	XM_019501379	50.68	XM_003220218	41.6	XM_015421965	43.79	XM_020783374	41.98	XM_015811530	39.12	XM_007436316	40	XM_014076167	44.01	XM_007069977	55.87	XM_005302994	54.05	XM_006117335	54.92	XM_009674210	52.93	XM_013943547	53.92	XM_010227665	53.89	XM_013092983	54.33	XM_013176417	59.89	XM_015870544
POMGNT1	NM_001243766	56.65	XM_007899867	42.58			XM_015355687	42.52			NM_001128021	41.65	XM_014606993	62.07	XM_025206530	61.71	XM_019531355	66.21	XM_019501377	63.25	XM_003220271	44.4	XM_015421952	48.24	XM_020783366	49.02	XM_015811531	46.9	XM_007435576	45.97	XM_014056234	45.94	XM_007069978	57.59	XM_008166743	58.69	XM_025181791	61.93	XM_009674224	56.9	XM_013943545	56.79	XM_010227667	54.46	XM_013092998	57.14	XM_013176172	57.46	XM_015870513
LURAP1	NM_001013615	53.68			XM_006011272	42.94	XM_015355685	37.33			XM_004913976	39.43	XM_019490051	62.81			XM_019530623	70.33	XM_019528310	66.35	XM_003220272	43.7	XM_015421956	42.4	XM_020783189	46.13	XM_015811523	48.56					XM_007069979	64.4	XM_005303039	64.02			XM_009674222	57.36	XM_013943549	55.63							XM_015870515
RAD54L	NM_001142548	51.77	XM_007887052	45.18			XM_015355384	55.3			NM_001001241	42.72	XM_014606992	55.87	XM_006015824	57.65	XM_019531358	54.9	XM_019501376	56.21	XM_008109549	45.6	XM_015421947	47.12	XM_020783368	44.33	XM_015811524	44.43	XM_015888412	41.55	XM_014069333	36.35	XM_007070701	53.71	XM_005302992	50.82	XM_006111461	53.01	XM_009674221	50.41	XM_013943530	48.17	XM_010214044	54.21	XM_021277441	48.7	XM_013176171	51.72	XM_015870473
LRRC41	NM_006369	57.64	XM_007887051	42.35	XM_014486963	46.26	XM_015355383	48.61	XM_018575188	61.23	XM_002931474	39.35	XM_006267349	53.1	XM_006015823	55.11	XM_019531357	52.51	XM_019501374	54.41	XM_003220274	46.3	XM_015421959	45.24	XM_020783367	47.3	XM_015811532	40.52	XM_007430150	42.88	XM_014069337	40.67	XM_007070697	51.87	XM_005302991	51.74	XM_025184858	53.48	XM_009674207	49.47	XM_013943536	48.88	XM_010214043	58.67	XM_021277440	50.81	XM_013176169	50.36	XM_015870472
UQCRH	NM_001297565	48.25	XM_007899823	47.06	XM_005993528	44.9	XM_015355153	54.01	XM_018563219	45.27	XM_002931475	48.95	XM_014606988	56.11	XM_006015762	57.77	XM_019531366	54.74	XM_019501373	54.22	XM_003220219	48.2	XM_015421964	44.61	XM_020783369	41.75	XM_015828714	48.09	XM_007430154	43.28	XM_014075324	45.15			XM_005311739	54.81			XM_009674206	49.42	XM_013943533	49.51			XM_005027362	58.71			XM_015870481
NSUN4	NM_001256127	47.09	XM_007899822	47.87	XM_005993538	51	XM_015355126	51.45	XM_018575190	62.55	NM_001007929	38.47	XM_006267347	57.13	XM_006015761	59.77	XM_019531364	54.14	XM_019501371	54.33	XM_003220275	41.2	XM_015421958	48.52	XM_020783370	45.67	XM_015811534	44.84	XM_007430155	43.3	XM_014069345	43.59	XM_007070698	52.89	XM_005311737	53.44	XM_006111456	55.64	XM_009674220	51.72	XM_013943532	50.04	XM_010214042	53.86	XM_021277444	55.64	XM_013176167	52.37	XM_015870479
FAAH	NM_001441	62.09	XM_007899821	46.52	XM_014486961	50.55	XM_006634779	54.73			XM_012961591	43.02	XM_006267350	54.4	XM_006015819	52.61			XM_019501365	53.09	XM_008109551	47.7	XM_015421957	49.17	XM_020783375	47.55			XM_007430157	45.16					XM_005311746	55.65	XM_014573828	53.46					XM_010223044	52.33	XM_005027367	56.7			XM_015870478
DMBX1	NM_147192	58.53	XM_007887042	54.23	XM_005993526	54.74	XM_015355139	48.8	XM_018574568	60.74	XM_002931403	41.5	XM_006258532	57.88	XM_006015759	57.7	XM_019531651	57.61	XM_019528371	57.45	XM_016993239	46.4	XM_015421969	50.09	XM_020807511	49.88	XM_015812565	51.22	XM_007430161	51.27	XM_014070344	38.66	XM_007070699	56.7	XM_005284876	56.61	XM_006111455	48.7	XM_009674201	55.43	XM_013943534	56.34	XM_010223035	56.97	XM_021277446	47.21	XM_013176439	45.03	XM_015870545
MKNK1	NM_001135553	51.92	XM_007887044	41.31	XM_005993536	51.58	XM_006634777	43.81			NM_001008050	39.78	XM_006264038	43.67	XM_006015758	43.4	XM_019531370	42.58	XM_019501363	42.81	XM_008109554	41.2	XM_015405439	42.54	XM_020807513	41.93	XM_015812564	45.58	XM_007440534	39.9	XM_014065963	37.6	XM_007061590	46.33	XM_008167942	43.89	XM_006111453	44	XM_009674199	41.25	XM_013944615	42.66	XM_010223037	48.35	XM_005027370	45.18	XM_013176349	43.88	XM_015870520
MOB3C	NM_145279	54.24	XM_007887048	41.87	XM_014486960	51.68	XM_015355225	48.96			XM_002931406	39.26	XM_006264039	48.16	XM_006015757	46.98	XM_019531372	48.4	XM_019501361	49.69	XM_016993240	43.1	XM_015405438	45.4	XM_020807500	43.76	XM_015812563	38.17			XM_014057266	38.15	XM_007061598	51.19	XM_005284882	50.42	XM_006111451	52.94	XM_009674189	45.63	XM_013944613	52.02	XM_010223041	50.87	XM_005027379	49.57	XM_013176397	50.26	XM_015870505
ATPAF1	NM_001042546	50.4	XM_007887050	42.48	XM_014486968	46.37	XM_006635022	41.23	XM_018574481	55.61	NM_001008069	41.71	XM_014598726	44.11	XM_014521237	43.57	XM_019531375	40.64	XM_019501359	41.04	XM_008116363	38.6	XM_015427520	42.26	XM_020807506	46.54	XM_015812553	39.67	XM_007435993	42.13	XM_014076327	40.12	XM_007061592	43.79	XM_005284886	44.24	XM_006111450	45.12	XM_009674187	40.84	XM_013944619	40.6	XM_010223042	44.21	XM_005027380	47.64	XM_013176432	44.87	XM_015870502
TEX38	NM_001145474	54											XM_006264041	51.79	XM_025207008	51.02	XM_019531653	50.43	XM_019501358	50.22	XM_003224419	40.3	XM_015427519	42.3	XM_020807508	40.89							XM_007061599	47.59	XM_008167980	48.36	XM_025184863	48.4
EFCAB14	NM_014774	44.11	XM_007911898	52.73	XM_005993523	41.98	XM_015355739	36.31	XM_018574479	57.2	XM_002931407	43.32	XM_019479220	40.12	XM_006015816	40.5	XM_019531376	40.05	XM_019501357	42.96	XM_008116358	38.2	XM_015424589	47.39	XM_020807503	35.82	XM_015812552	34.23	XM_007435991	38.38	XM_014076328	35.57	XM_007061591	38.73	XM_005284885	40.09	XM_006111449	38.73	XM_009674186	40.35	XM_013944614	37.28	XM_010223043	40.21	XM_005027381	42.64	XM_013176348	39.63	XM_015870500
CYP4B1	NM_000779	52.35			XM_014486966	47.94	XM_006634989	36.41			NM_001126601	42.57	XM_006259485	48.6	XM_006015755	47.37	XM_019531378	48.67	XM_019501354	48.09	XM_003224430	48.1	XM_015424626	43.12	XM_020807528	50.12			XM_007435990	44.16					XM_005284887	49.38			XM_009674184	49.23	XM_013948462	47.56	XM_010212814	47.92	XM_013106764	54.6			XM_015870539
PDZK1IP1	NM_005764	59.17	XM_007903674	46.9			XM_015355896	42.73			XM_002931408	36.74	XM_006274038	51.01	XM_006015754	52.34	XM_019531381	52.89	XM_019501349	52.8	XM_008116351	39.2	XM_015424245	41.91	XM_020807494	42.7	XM_015812550	34.24	XM_007435988	39.58	XM_014056270	37.95	XM_007061602	48.72	XM_005284888	49.54	XM_006126441	53.61	XM_009674218	55.9	XM_013948450	56.49	XM_010212804	57.18					XM_015870517
TAL1	NM_001287347	52.62	XM_007903668	58.49	XM_005993522	38.6	XM_015355878	44.66	XM_018553019	52.53	NM_001141996	41.01	XM_006274037	48.52	XM_006015753	45.52	XM_019531384	47.5	XM_019501348	48.09	XM_008116349	51.4	XM_015424242	62.56	XM_020807491	42.28	XM_015812561	45.6	XM_007426193	51.79	XM_014073070	40.1	XM_007061595	46.2	XM_008167947	49.81	XM_014575191	42.84	XM_009674181	46.35	XM_013948457	48.27	XM_010212786	50.47	XM_013106765	61.37	XM_013176164	61.93	XM_015870518
STIL	NM_001048166	41.82	XM_007903669	41.3	XM_014486955	46.22	XM_006634991	47.54	XM_018553014	48.78	NM_001097183	41.66	XM_006274035	42.89	XM_006015749	42.79	XM_019531382	42.08	XM_019501346	41.54			XM_015424244	41	XM_020807509	41.59	XM_015812549	39.96	XM_007426183	39.02	XM_014073067	38.36	XM_007061596	42.94	XM_005284890	40.82	XM_025186316	40.18	XM_009674179	40.84	XM_013948463	40.02	XM_010212774	45.16	XM_005027389	44.94	XM_013176400	44.27	XM_015870540
CMPK1	NM_001136140	37.45	XM_007903671	38.61	XM_005993521	36.71	XM_006635063	58.99	XM_018553020	48.9	NM_001276674	36.74	XM_006274034	38.35	XM_025207070	36.65	XM_019531385	37.94	XM_019501345	37.8	XM_003224415	37.8	XM_015424247	37.91	XM_020807525	39.06	XM_015812548	39.26	XM_007426182	36.61	XM_014075762	35.84	XM_007061603	41.2	XM_005284891	41.74	XM_014575186	36.38	XM_009674178	41.26	XM_013948451	35.61	XM_010212832	39.82	XM_021277442	35.56	XM_013176342	42.36	XM_015870489
FOXE3	NM_012186	67.6	XM_007903672	62.56	XM_005993520	45.08	XM_015365345	69.85	XM_018553028	50.98	XM_002931411	44.61	XM_006274040	73.55	XM_025207063	68.8							XM_015424243	69.58	XM_020807498	70.49															XM_013948452	59.5							XM_015870482
FOXD2	NM_004474	64.92	XM_007903713	60.88	XM_005993519	39.26	XM_006635061	56.01	XM_018553022	54.26	XM_002931412	47.13									XM_008116347	66.5			XM_020807499	56.3	XM_015812540	66.74	XM_015887737	59.89					XM_005284948	52.67													XM_015870487
TRABD2B	NM_001194986	55	XM_007903673	54.13			XM_006635278	46.6	XM_018553023	45.78	XM_018093581	46.96	XM_014598641	56.22	XM_006015748	50.95	XM_019530624	53.29	XM_019528309	48.12	XM_008116345	45.5			XM_020788141	49.23	XM_015812539	48.6					XM_007061604	53.86	XM_008167984	53.48	XM_006126436	52.45	XM_009674217	41.52	XM_013948453	46.59			XM_005027639	45.99	XM_013176163	41.27	XM_015870484
SLC5A9	NM_001011547	54.38	XM_007903667	50.3	XM_005991131	46.25	XM_015355899	46.57			XM_002931413	41.89	XM_014598628	52.91	XM_006015747	53.37	XM_019531386	53.14	XM_019501344	51.96	XM_008116344	40.2	XM_015408590	45.71	XM_020788124	44.67	XM_015812546	41.21	XM_015888988	43.23	XM_014069487	40.45	XM_007061597	51.96	XM_008167985	46.94	XM_025186311	49.48	XM_009674177	51.88	XM_013948455	52.15	XM_010223075	51.53	XM_005027642	53.98	XM_013176435	54.3	XM_015870509
SPATA6	NM_001286238	38.65	XM_007903711	38.5	XM_014485644	39.54	XM_015355937	45.5	XM_018553016	44.78	XM_002931414	41.78	XM_014598632	42.86	XM_025206253	45.72	XM_019531387	44.26	XM_019501336	44			XM_015408591	40.2	XM_020788125	44.36	XM_015812545	38.47	XM_015888990	41.18	XM_014060510	39.88	XM_007061605	40.79	XM_008167952	46.52	XM_014575195	42.01	XM_009674216	40.31	XM_013948458	39.26			XM_021277589	39.91	XM_013176340	40.1	XM_015870510
AGBL4	NM_001323573	46.68	XM_007903664	43.38	XM_014485643	43.78					XM_018093198	39.3			XM_025206986	47.5	XM_019530625	47.07	XM_019528308	47.34			XM_015410080	47.37			XM_015812538	41.6			XM_014070495	40.44	XM_007062150	47.07			XM_006126434	49.38	XM_009674214	46.76	XM_013951239	45.24	XM_010219363	53.67	XM_021277585	44.32	XM_013176324	43.1
BEND5	NM_001302082	53.62	XM_007897509	40.15	XM_014485642	44.86	XM_015356266	36.87	XM_018553037	48.23	XM_002931416	43.61	XM_006259784	41.26	XM_014520685	42.03	XM_019531393	46.54	XM_019501335	46.6	XM_003227428	48.7	XM_015419716	45.9	XM_020788090	39.8	XM_015812558	40.05	XM_015888762	39.71	XM_014061674	44.48	XM_007062149	42.26	XM_008167954	45.56	XM_006126433	39.46	XM_009674173	41.98	XM_013951243	40.07	XM_010220210	42.58	XM_021277584	42.16	XM_013176337	38.56	XM_015870490
ELAVL4	NM_001144774	36.82	XM_007903655	36.89	XM_014493286	36.11	XM_015356627	41	XM_018552490	41.49	NM_001103055	42.42	XM_014598734	41.3	XM_006025308	36.35	XM_019531395	35.69	XM_019501329	35.73	XM_008109566	35.1	XM_015406285	45.66	XM_020788095	35.92	XM_015810913	44.67			XM_014066648	35.67	XM_007062152	36.12	XM_008167958	39.73	XM_006126430	34.45	XM_009673612	35.67	XM_013951246	35.14	XM_010219358	35.69	XM_005027275	44.87	XM_013176329	35.61	XM_015870530
DMRTA2	NM_032110	64.22	XM_007911270	55.84	XM_006004025	47.84	XM_015355954	48.12	XM_018552471	56.81	NM_001103073	49.19									XM_008109599	69.5	XM_015420619	73.36	XM_020788145	70.89	XM_015810868	70.13	XM_007442795	69.56	XM_014059695	68.19	XM_007062196	66.37	XM_005284951	59.12	XM_006126449	51.06											XM_015870456
FAF1	NM_007051	50.23			XM_014498413	44.22	XM_006635244	44.44	XM_018552459	48.79	XM_002931419	46.35	XM_014598617	43.75	XM_025206090	43.77	XM_019531400	40.29	XM_019501327	39.78	XM_008109568	42.1	XM_015418188	45.24	XM_020788122	42.28	XM_015810912	39.96	XM_007432277	47.31	XM_014065530	39.77	XM_007062197	43.74	XM_008167963	41.25	XM_025186308	38.27	XM_009683317	44.42	XM_013951241	38.24	XM_010222261	39.95	XM_021277393	40.21	XM_013176161	46.02	XM_015870465
CDKN2C	NM_001262	55.09			XM_006012010	38.74	XM_006635245	40.16	XM_018552473	61.12	NM_001123460	46.23	XM_006267359	56.1	XM_006025312	53.23	XM_019530626	69.63	XM_019528307	73.1	XM_003220281	59	XM_015418189	56.39	XM_020788144	55.77	XM_015810922	61.44	XM_007432275	43.9	XM_014057359	44.82	XM_007062159	47.65	XM_005284900	43.05	XM_006126426	38.47	XM_009683318	46.01	XM_013951242	61.54	XM_010218090	54.7	XM_021277394	56.02	XM_013176160	50.9	XM_015870468
RNF11	NM_014372	41.63	XM_007899962	36.35	XM_006008799	43.56	XM_006635036	42.6	XM_018552501	49.94	NM_001016437	42.08	XM_014598675	39.46	XM_025206089	38.18	XM_019530627	36.04	XM_019528306	38.06	XM_003220317	42.2	XM_015411969	46.12	XM_020788113	41.35	XM_015810910	39.15	XM_007443518	36.54	XM_014063329	40.22	XM_007062160	51.4	XM_005284903	44.49	XM_014575176	42.99	XM_009683320	38.88	XM_013950586	42.12	XM_010218088	42.31			XM_013176159	40.93	XM_015870470
TTC39A	NM_001080494	51.18	XM_007899960	41.79	XM_014496661	43.56	XM_015356772	47.59	XM_018552466	48.89	NM_001016774	43.97	XM_014598670	44.19	XM_014520684	43.95	XM_019531403	44.27	XM_019501324	43.76	XM_016993242	36.3			XM_020791703	45.63	XM_015810867	39.17	XM_007431243	48.09	XM_014074994	35.59	XM_007072745	42.42	XM_005284904	42.54	XM_006126422	40.96	XM_009683232	40.06	XM_013950600	40.86	XM_010214118	42.18	XM_005027276	38.55	XM_013176320	40.3	XM_015870462
EPS15	NM_001159969	36.29	XM_007899959	47.63			XM_015356459	45.83	XM_018552498	48.19	NM_001126628	41.6	XM_014598698	40.13	XM_006025318	40.63	XM_019531407	39.8	XM_019501322	39.91	XM_003220282	40.4	XM_015411963	39.99	XM_020788138	39.49	XM_015810908	37.95	XM_007431244	38.19	XM_014063327	34.73	XM_007062161	41.43	XM_008167965	39.89	XM_025186319	38.92	XM_009683233	39.49	XM_013950618	37.49	XM_010214119	35.41	XM_005027285	37.62	XM_013176318	37.96	XM_015870457
OSBPL9	NM_024586	41.34	XM_007899958	42.1	XM_014493890	39.2	XM_006635048	45.48	XM_018552453	47.82	NM_001078816	41.53	XM_014598646	43.71	XM_006035183	43.68	XM_019531410	43.87	XM_019501317	43.99	XM_003220298	42.7	XM_015411975	42.56	XM_020788128	43.14	XM_015810906	40.22	XM_007431248	44.39	XM_014056423	40.15	XM_007062163	40.57	XM_008167966	41.93	XM_006126417	40.48	XM_009683234	41.7	XM_013950603	41.04	XM_010225003	43.19	XM_005027214	42.16	XM_013176312	42.65	XM_015870570
NRDC	NM_001101662	45.31	XM_007899955	43.04	XM_006004998	41.57	XM_015356555	45.69	XM_018552502	47.12	XM_002931453	41.8	XM_006262236	45.62	XM_006035182	43.28	XM_019531409	42.42	XM_019501316	44.55	XM_003220284	44.3	XM_015411974	41.99	XM_020788104	42.41	XM_015810905	41.74	XM_007431247	42.3	XM_014056421	42.11	XM_007062164	45.32	XM_008167972	46.56	XM_006126447	43.66	XM_009683321	44.27	XM_013950588	44.05	XM_010225013	45.86	XM_021277377	45.27	XM_013176317	45.17	XM_015870565
RAB3B	NM_002867	44.84	XM_007899954	48.7	XM_006005006	43.02	XM_006635052	40.87	XM_018552454	46.04	NM_001100276	38.89	XM_019479314	41.94	XM_006035181	45.5	XM_019531416	42.53	XM_019501311	42.25	XM_003220304	39.6	XM_015411972	44.9	XM_020788146	43.69	XM_015810921	41.77	XM_007431252	36.27	XM_014056429	45.62	XM_007062165	41.51	XM_008167987	41.29	XM_006126416	40.28	XM_009683237	41.01	XM_013950613	41.94			XM_013106629	39.91	XM_013176407	43.43	XM_015870580
TXNDC12	NM_015913	47.14	XM_007885411	43.62	XM_006005000	33.44	XM_015355371	51	XM_018552465	47.26	XM_002931454	38.45	XM_006262234	39.78	XM_006035180	41.59	XM_019531419	41.35	XM_019501310	40.51	XM_003220305	38.4	XM_015411970	36.36	XM_020788139	37.04	XM_015810904	44.07	XM_007432948	40.23	XM_014070237	38.04	XM_007062167	42.58	XM_005284803	38.89	NM_001286928	42.58	XM_009683322	39.48	XM_013950614	39.76	XM_010225011	40.7	XM_013106642	40.57	XM_013176359	43.5	XM_015870586
KTI12	NM_138417	54.85	XM_007908073	52.59	XM_005995648	43.93	XM_006628893	41.28	XM_018567637	44.8	NM_001016291	39.03	XM_006262233	48.06					XM_019501309	59.4	XM_008125838	69.2	XM_015421068	57.93	XM_020794643	65.52	XM_015815950	67.97	XM_015887644	53.62	XM_014062913	53.58	XM_007062166	72.34	XM_005284919	59.26	XM_006126411	65.15											XM_015870579
BTF3L4	NM_001136497	37.92	XM_007899952	43.02	XM_006005001	39.15	XM_006634686	51.26	XM_018552456	49.61	NM_001011243	40.39	XM_006262232	41.44	XM_006035179	40.38	XM_019531420	38.51	XM_019501308	39.5	XM_003220307	36.8	XM_015411983	38.89	XM_020788083	38.29	XM_015810902	36.08	XM_007432950	35.09	XM_014070238	34.79	XM_007062168	42.94	XM_005284804	39.05	XM_014575174	37.86	XM_009683238	40.22	XM_013950617	39.64	XM_010225001	39.76	XM_005027222	39.34	XM_013176311	38.66	XM_015870587
ZFYVE9	NM_004799	45.36	XM_007899951	44.77	XM_006005004	40.49	XM_015355343	56.97	XM_018552457	47.34	XM_004914004	43.73	XM_006262231	44.42	XM_006035178	44.44	XM_019531422	44.15	XM_019501307	44.08	XM_016993244	40.8	XM_015411978	41.26	XM_020788115	44.64	XM_015810901	41.04	XM_007432954	40.83	XM_014074439	38.18	XM_007062198	42.08	XM_008167905	41.66	XM_025186304	40.85	XM_009683245	43.5	XM_013950609	45.07	XM_010225010	46.13	XM_005027227	43.02	XM_013176301	43.56	XM_015870563
CC2D1B	NM_032449	53.21	XM_007899950	43.3	XM_014493903	45.1	XM_015355212	55.62	XM_018552458	49.8	XM_004914006	45.08	XM_006262230	47.44	XM_006035177	48.16	XM_019531424	45.7	XM_019501304	47.62	XM_003220286	44.1	XM_015411979	44.42	XM_020788116	43.56	XM_015810900	41.12	XM_007432956	42.03	XM_014059347	44.61	XM_007062199	47.11	XM_005284807	46.64	XM_006126408	43.83	XM_009683239	44.49	XM_013950589	45.49	XM_010225009	45.87	XM_005027225	44.2	XM_013176305	44.81	XM_015870566
ORC1	NM_001190818	50.49	XM_007899949	46.52	XM_014494547	46.91	XM_015355639	51	XM_018552462	45.68	NM_001045729	42.99	XM_006262229	44.63	XM_014525438	44.34	XM_019531427	44.77	XM_019501302	44.53	XM_008109580	42.4	XM_015411966	42.32	XM_020788120	42.65	XM_015810920	40.31	XM_007432958	40.53	XM_014059344	38.53	XM_007062169	44.26	XM_008167906	44.75	XM_006126401	45.76	XM_009683246	43.4	XM_013950624	41.46	XM_010225000	43.43	XM_005027223	40.71	XM_013176309	42.9	XM_015870567
PRPF38A	NM_032864	42.48	XM_007899948	45.41	XM_014494544	46.01	XM_006634839	45.86	XM_018552467	49.52	NM_001017140	41.27	XM_006262228	46.72	XM_006035176	46.84	XM_019531428	46.35	XM_019501303	46.84	XM_008109579	42.4	XM_015411967	43.85	XM_020788119	43.67	XM_015810896	38.52	XM_007440677	42.06	XM_014059338	40.83	XM_007062170	47.83	XM_005284812	45.79	XM_006126397	46.44	XM_009683323	43.02	XM_013950616	49.78	XM_010225008	49.82	XM_005027242	46.22	XM_013176158	48.26	XM_015870578
ZCCHC11	NM_001009881	40.18	XM_007899946	43.6	XM_006005971	42.68	XM_015355629	52.3	XM_018552488	46.52	XM_002931456	43.34	XM_014598652	41.86	XM_014525444	42.09	XM_019531429	41.64	XM_019501293	41.7	XM_016993245	39.2	XM_015411981	41.01	XM_020788082	40.05			XM_007440678	39.64	XM_014059336	38.71	XM_007062171	40.51	XM_005284815	40.16			XM_009683251	40.99	XM_013950615	39.86	XM_010224999	42.42	XM_021277376	41.67	XM_013176292	42.07	XM_015870546
GPX7	NM_015696	49.76	XM_007899945	44.19	XM_006005970	43.32	XM_015355450	41.65	XM_018552472	49.92	NM_001078936	39.18	XM_006265504	44.62	XM_006035168	45.45	XM_019531438	50.67	XM_019501291	45.79	XM_003220310	41.7	XM_015423275	40.71	XM_020788143	41.26	XM_015810865	43.16	XM_007442506	37.64	XM_014052456	35.71	XM_007062172	45.02	XM_005284813	41.97	XM_006126395	43.58	XM_009683252	38.83	XM_013950599	38.93	XM_010224998	45.09	XM_005027230	37.77	XM_013176298	38.63	XM_015870585
FAM159A	NM_001042693	60.66	XM_007899972	56.85	XM_014494546	45.4	XM_006634838	40.15	XM_018552475	48.93	XM_018093245	46.81	XM_006265505	51.01			XM_019531654	57.36	XM_019501290	50.11	XM_003220288	47.3	XM_015423278	50.63	XM_020788127	46.52	XM_015810863	46.99	XM_007430893	55.35	XM_014076471	38.35			XM_005284818	46.85					XM_013950590	49.53			XM_021277370	40.71	XM_013176300	40.25	XM_015870615
COA7	NM_023077	48.86			XM_006005969	43.53	XM_006635297	66.06	XM_018552470	47.42	NM_001078937	41.03	XM_006267744	45.73	XM_006025789	44.6	XM_019531441	43.47	XM_019501289	43.4	XM_003220311	42	XM_015423290	45.63	XM_020788147	40.9	XM_015810919	38.32	XM_007430894	40.12	XM_014062820	39.07	XM_007062173	46.55	XM_008167911	40.28	XM_006126391	48.1	XM_009683259	47.56	XM_013950592	43.76			XM_005027231	44.65	XM_013176291	49.79	XM_015870609
ZYG11B	NM_024646	39.89	XM_007899852	46.65	XM_014494545	45.21	XM_015356351	58.13	XM_018552468	50.42	XM_002931422	40.97	XM_006267745	44.28	XM_006025790	44.13	XM_019531442	44.22	XM_019501288	44.39	XM_008109583	43.5	XM_015423281	41.46	XM_020788106	41.16	XM_015810894	41.74	XM_015888558	41.56	XM_014062819	43.38	XM_007062201	42.81	XM_005284821	39.84	XM_014575170	40.86	XM_009683256	42.04					XM_021277371	41.38	XM_013176285	42.62	XM_015870591
ECHDC2	NM_001198961	55.5	XM_007899853	46.68	XM_014494543	49.84	XM_015356353	57.31	XM_018552461	52.89	NM_001113907	45.93	XM_019479206	44.61	XM_014520923	45.66	XM_019531447	47	XM_019501287	43.96	XM_008109585	48.6	XM_015423287	44.43	XM_020788111	41.47	XM_015810891	40.75	XM_007430901	45.15	XM_014062840	46.81	XM_007062175	49.83	XM_005284825	43.94	XM_006126388	47.5	XM_009683253	43.52	XM_013950621	45.68			XM_005027235	45.29	XM_013176290	44.85	XM_015870606
SCP2	NM_001007098	42.28	XM_007903710	51.76			XM_006634835	43.5	XM_018552476	50.47	NM_001015795	43.95	XM_014598696	41.69	XM_014520918	36.49	XM_019531444	38.03	XM_019501286	41.89	XM_003220291	40.2	XM_015423280	41.67	XM_020799631	40.42	XM_015810890	39	XM_007430903	39.49	XM_014062814	38.97			XM_008167913	38.92	XM_025186298	38.61	XM_009683324	41.49	XM_013950593	40.19	XM_010211724	44.66	XM_021277372	39.63	XM_013176157	41.03	XM_015870603
PODN	NM_001199080	61.05	XM_007903709	58.63	XM_006011654	37.44	XM_015355548	46.53	XM_018552464	43.02	XM_018093201	41.33	XM_006267748	46.13	XM_006025792	45.56	XM_019531446	46.15	XM_019501285	46.23	XM_008109586	39.3	XM_015423282	40.3	XM_020799653	41.63	XM_015810889	41.16	XM_007430904	40.48	XM_014062813	42.15	XM_007062177	43.1	XM_005284829	42.14	XM_025186296	43.04	XM_009683325	42.16	XM_013950594	41.48	XM_010220012	44.73	XM_005027246	40.17	XM_013176156	42.72	XM_015870604
SLC1A7	NM_001287595	60.56	XM_007903720	56.16	XM_006011653	40.47	XM_006634837	46.25	XM_018552484	48.27	XM_004914013	43.25	XM_006259610	45.38	XM_014520906	45.5	XM_019531454	43.32	XM_019501284	43.52	XM_003220312	40.1	XM_015423291	44.15	XM_020799633	43.65	XM_015810917	41.74	XM_007430905	41.46	XM_014062836	36.83	XM_007062178	42.15	XM_005284831	44.35	XM_006126383	39.83	XM_009683260	47.33	XM_013950608	48.91	XM_010215138	46.77	XM_005027236	44.49	XM_013176283	48.34	XM_015870613
CPT2	NM_000098	51.74	XM_007912224	54.55	XM_006011652	41.19	XM_006634901	51.62	XM_018552481	48.88	NM_203862	43.04	XM_006259613	44.18	XM_025206683	44.59	XM_019531448	42.12	XM_019501281	42.14	XM_016993248	38.4	XM_015423293	45.74	XM_020799662	44.1	XM_015810916	46	XM_007422254	47.64	XM_014062829	44.33	XM_007062203	45.58	XM_005284832	46.71	XM_014575168	40.33	XM_009683261	41.36	XM_013950606	39.61	XM_010215140	41.34	XM_021277373	40.69	XM_013176279	41.14	XM_015870595
C1ORF123	NM_001304759	47	XM_007912225	51.99	XM_006011651	40.92	XM_006634900	44.51	XM_018552487	49.19	XM_002931424	44.44	XM_006259609	50.13	XM_006025795	48.74	XM_019531450	48.18	XM_019528303	49.35	XM_008109591	41.8	XM_015423294	46.7	XM_020799677	46.15	XM_015810888	45.83	XM_007422253	49.85	XM_014062833	48.93	XM_007062179	45.58	XM_005284836	48.04	XM_025186295	46.1	XM_009683326	39.79	XM_013950596	46.07			XM_005027238	50.41	XM_013176284	40.61	XM_015870611
MAGOH	NM_002370	43.91	XM_007912227	47.89			XM_006634834	43.38	XM_018552469	44.87	XM_002931425	39.47	XM_006259608	43.33	XM_006025796	46.45	XM_019531451	42.67	XM_019501280	43.05	XM_003220313	41.3	XM_015423292	44.89	XM_020799618	40.16	XM_015810887	35.25			XM_014062841	35.59	XM_007062180	37.83	XM_005284837	43.08	XM_014575167	33.45	XM_009683262	37.7	XM_013950601	35.56			XM_005027237	47.68	XM_013176278	44.53	XM_015870610
LRP8	NM_001018054	47.71	XM_007908995	58.01					XM_018563976	50.25	XM_004914015	41.34	XM_014598721	47.44	XM_025206670	51.4	XM_019530629	46.29	XM_019528301	46.67	XM_003220314	40.3	XM_015423279	44.52	XM_020799651	45.36	XM_015810886	45.49	XM_015891040	45.42			XM_007062181	49.53	XM_008167917	44.07			XM_009683263	43.58	XM_013950598	48.96	XM_010215133	47.39	NM_001310356	49.95	XM_013176276	48.22	XM_015870589
DMRTB1	NM_033067	60.11									XM_002931427	40.35	XM_006268747	52.06	XM_006025797	52.73	XM_019531455	60.45	XM_019501279	60.17	XM_016992995	44.5	XM_015427698	51.23	XM_020799645	42.36	XM_015810861	46.75					XM_007062205	57.27	XM_005284933	56.15	XM_025189863	49.45	XM_009683329	51.89	XM_013958600	51.41					XM_013176275	50.18
GLIS1	NM_147193	62.29	XM_007908996	63.25	XM_006002554	41.44	XM_006634744	56.55			NM_001044465	39.5	XM_014598643	48.12	XM_006025799	48.59	XM_019531457	46.85	XM_019501277	46.79	XM_016993252	44.3	XM_015427696	46.21	XM_020799616	44	XM_015810884	43.36	XM_007422255	43.33	XM_014063428	43.89	XM_007062182	42.8	XM_008167922	43.18	XM_006133452	44.73	XM_009683267	48.48	XM_013958605	47.01	XM_010216189	53.88	XM_005031031	45.76	XM_013176271	47.26	XM_015870832
NDC1	NM_001168551	39.98	XM_007908965	59.66	XM_014492364	46.11	XM_015355398	46.13	XM_018563983	49.16	NM_001016813	40.87	XM_019479302	43.81	XM_006025800	42.3	XM_019530631	41.98	XM_019501276	45.34	XM_008109594	45	XM_015427706	44.75	XM_020799648	43.38	XM_015810883	42.08	XM_007432720	42.98	XM_014055553	42.1	XM_007062183	41.41	XM_005284842	41.29	XM_025189840	41.81	XM_009683268	41.64	XM_013958608	41.81	XM_010211236	43.57	XM_021273268	44.72	XM_013176153	44.86	XM_015870717
YIPF1	NM_018982	47.46	XM_007908967	55.3	XM_014492361	38.52	XM_015355150	51.3	XM_018564011	45.44	XM_002931460	40.74	XM_014598629	47.42	XM_014520914	43.95	XM_019531461	45.28	XM_019501275	41.46	XM_003220315	38.8	XM_015427707	42.56	XM_020799637	42	XM_015810881	40.42	XM_007432719	41.07	XM_014055555	40.95	XM_007062184	38.46	XM_008167925	41.23	XM_006133456	39.06	XM_009683330	45.74	XM_013958610	45.3	XM_010213130	48.3	XM_021273267	49.2	XM_013176152	54.59	XM_015870709
DIO1	NM_000792	45.69	XM_007908971	44.68	XM_014492371	42.33	XM_006634670	43.86	XM_018564012	47.92	NM_001256297	40.65	XM_014598738	38.27	XM_006025803	40.35	XM_019531466	38.62	XM_019501271	38.74	XM_003220303	37	XM_015427695	41.65	XM_020799641	40.16	XM_015810860	40.98	XM_007432715	36.52	XM_014055558	37.6	XM_007062185	39.41	XM_005284847	39.58	XM_006133457	40.57	XM_009683270	39.59	XM_013958612	35	XM_010213129	43.69	XM_005020801	45.08	XM_013176358	52.56	XM_015870711
HSPB11	NM_001316935	40.69	XM_007908969	51.77	XM_006002549	39.57	XM_006627116	32.56	XM_018564017	48.84	NM_001044511	37.57	XM_014598705	41.17	XM_006025804	42.18	XM_019531469	41.09	XM_019501274	41.06	XM_003220316	39.4	XM_015427712	37.5	XM_020799642	40.36	XM_015810880	37.7	XM_007432714	38.05	XM_014055559	26.65	XM_007062186	37.36	XM_005284848	39.77	XM_006133461	35.7	XM_009683269	43.54	XM_013958614	41.22	XM_010213131	45.9			XM_013176357	40.16	XM_015870715
LRRC42	NM_001256409	49.61	XM_007908972	56.82	XM_014492368	41.61	XM_006634747	48	XM_018564010	47.95	NM_001276688	41.17	XM_014598704	50.86	XM_025206687	44	XM_019531459	51.29	XM_019501270	50.9	XM_003220128	41.1	XM_015427704	40.29	XM_020799635	42.45	XM_015810876	38.35	XM_007432711	38.76	XM_014055557	39.26	XM_007062187	40.8	XM_008167927	44.78	XM_006133463	38.49	XM_009683271	43.76	XM_013958617	42.62	XM_010213128	50.55	XM_005020802	45.47	XM_013176356	46.05	XM_015870703
LDLRAD1	NM_001010978	51.61	XM_007908968	54.43	XM_014492367	42.41	XM_006634748	45.4	XM_018563977	47.25	XM_004914016	40.34	XM_019479195	49.36	XM_025206664	50.75	XM_019530632	50.85	XM_019528300	50.1	XM_008109411	40.5			XM_020799620	41.58	XM_015810877	39.39	XM_007432724	42.06	XM_014055560	41.03	XM_007062206	49.82	XM_005284935	48.41	XM_006133464	43.78	XM_009683274	44.08	XM_013958618	48.98	XM_010213132	52.79	XM_021273270	59.77	XM_013176186	61.2	XM_015870714
TMEM59	NM_001305043	40.66	XM_007908973	50.79	XM_006002548	37.62	XM_006634749	45.28	XM_018563987	47.99	NM_001127135	41.01	XM_014598678	44.35	XM_014520922	36.99	XM_019531462	39.43	XM_019501269	36.77	XM_003220164	40.4	XM_015427701	42.01	XM_020799632	37.64	XM_015810874	40	XM_007432707	36.64	XM_014055562	36.63	XM_007062207	43.86	XM_005284855	47.34	XM_006133467	40.61	XM_009683272	39.21	XM_013958606	37.81	XM_010212613	38.59	XM_005020815	41.58	XM_013176405	40.46	XM_015870704
TCEANC2	NM_153035	43.21	XM_007908980	46.97	XM_006002546	38.88	XM_015355402	58.01	XM_018563995	47.47	NM_001126647	37.97	XM_006258607	47.31	XM_014520895	45.25	XM_019531468	47.72	XM_019501268	47.11	XM_008109409	38.1	XM_015427703	44.14	XM_020799652	40.48	XM_015810872	37.8	XM_007432706	41.51	XM_014055564	40.24	XM_007062188	43.91	XM_008167930	44.11	XM_006133466	45.17	XM_009683278	46.5	XM_013958607	42.41	XM_010212614	52.98	XM_005020806	45.07	XM_013176440	45.05	XM_015870713
CDCP2	NM_201546	57.99	XM_007908979	45.9	XM_006002557	42.31	XM_015355313	52.75	XM_018563996	49.56	NM_001102795	41.07	XM_014598622	53.69	XM_006025840	52.8	XM_019530633	53.77	XM_019528299	52.41	XM_016992994	45.2	XM_015427694	48.9	XM_020799663	43.94	XM_015810859	44.13	XM_007432723	45.18	XM_014058650	42.99	XM_007062189	50.67	XM_005284856	50.88	XM_014578773	48.63			XM_013958602	66	XM_010212615	65.91	XM_021273265	63.57	XM_013176151	63.55	XM_015870701
MRPL37	NM_016491	55.62	XM_007908981	57.21	XM_014492366	43.4	XM_015355314	54.13	XM_018563981	54.29	XM_002931431	46.72	XM_019479191	48.71	XM_025206671	47.31	XM_019531473	40.95	XM_019501262	41.11	XM_003220160	51.7	XM_015428175	45.65	XM_020799647	49.36	XM_015810870	38.35	XM_015887338	42.42	XM_014068048	47.56	XM_007062208	48.06	XM_005284858	50.43	XM_006133516	43.67	XM_009683331	45.9	XM_013958603	47.1	XM_010212617	53.81	XM_005020817	50.55	XM_013176443	49.77	XM_015870702
SSBP3	NM_001009955	54.78	XM_007908982	54.05	XM_014492354	48.42	XM_015355341	46.73	XM_018563997	47.15	NM_203877	44.06	XM_019479192	52.35	XM_025206654	42.87	XM_019531474	43.93	XM_019501257	45.71	XM_016993517	44.4	XM_015428176	44.84	XM_020799621	42.12	XM_015810858	48.56	XM_007423903	43.47	XM_014068044	50.67	XM_007062209	49.54	XM_005284859	47.06	XM_025189823	42.75	XM_009683332	46.89	XM_013958604	63.74	XM_010212618	51.73	XM_013100772	53.6	XM_013176150	52.79	XM_015870806
ACOT11	NM_015547	60.5	XM_007908986	56.01	XM_006005490	46.53	XM_015355354	51.76	XM_018563980	49.84	XM_002931461	42.3	XM_014598685	49.04	XM_006025808	52.57	XM_019530634	48.49	XM_019501253	49	XM_008109397	42	XM_015414939	47.02	XM_020799665	44.7	XM_015810869	42.55	XM_007423902	42.06	XM_014058749	40.83	XM_007062191	51.07	XM_005284868	49.58	XM_025189820	51.28	XM_009683283	56.67	XM_013961776	62.15	XM_010215435	63.39	XM_005020819	63.74	XM_013176149	65.95	XM_015870795
FAM151A	NM_176782	59.31	XM_007908997	56.83	XM_014494206	40.82	XM_015355357	49.83	XM_018563984	47.26	XM_012961962	43.35	XM_014598707	52.87	XM_006025818	52.18	XM_019531478	53.17	XM_019501248	53.15	XM_003220157	41	XM_015414938	46.14	XM_020799657	44.01	XM_015810857	37.09	XM_007423911	42.17	XM_014058784	34.39	XM_007062210	48.05	XM_005284867	48.23	XM_014578771	50.1
MROH7	NM_001039464	57.18											XM_019479272	52.3	XM_025206690	52.11	XM_019531480	52.03	XM_019501246	51.67	XM_016992993	46			XM_020799666	44.74									XM_005284937	49.82	XM_025189844	50.27
TTC4	NM_001291333	49.38	XM_007899831	45.65	XM_006005492	36.21	XM_015355791	46.81	XM_018563989	44.02	XM_002931432	39.46	XM_006258592	45.88	XM_006025821	42.87	XM_019530635	46.7	XM_019501249	45.01	XM_008109391	43.5	XM_015414935	41.23	XM_020799670	41.62	XM_015823647	41.22	XM_007423900	41.88	XM_014058803	41.76			XM_005284869	44.42	XM_006133480	41.43	XM_009683333	46.59	XM_013961777	49.77	XM_010215434	57.07	XM_013100765	47.93	XM_013176148	48.8	XM_015870799
PARS2	NM_152268	53.85	XM_007899830	47.22	XM_006005494	40.53	XM_006635010	49.29	XM_018563988	49.02	NM_001126616	41	XM_006258591	56.82	XM_006025823	56.89	XM_019531482	54.95	XM_019501245	54.67	XM_003220181	41.1	XM_015426237	45.96	XM_020799674	44.07	XM_015823646	44.37	XM_007423898	43.84	XM_014058681	43.47	XM_007062212	49.22	XM_005284870	45.94	XM_006139687	47.49	XM_009683284	58.77	XM_013961778	62.57	XM_010215433	61.27	XM_013100773	61.59	XM_013176147	57.33	XM_015870798
TTC22	NM_001114108	67.91	XM_007899963	43.8	XM_006005495	40.23	XM_006634995	52.4	XM_018563978	45.8	XM_002931463	39.94	XM_019479187	52.63	XM_014520904	53.27	XM_019531484	53.27	XM_019501243	51.99	XM_003220154	41.4	XM_015426240	46.22	XM_020799644	46.13	XM_015823648	45.21	XM_007443373	43.53	XM_014064857	43.32	XM_007062192	51.7	XM_005284938	49.02	XM_006133483	50.32	XM_009683334	56.08	XM_013961781	60.55
LEXM	NM_001110533	54.8	XM_007899965	45.62	XM_014494200	45.07	XM_015355796	48.44	XM_018563993	48.54	XM_002931464	44.63	XM_006258602	44.66	XM_006025843	47.22	XM_019531485	46.37	XM_019501244	46.03	XM_003220179	44.3	XM_015426230	46.22	XM_020799619	43.11	XM_015823645	40.38	XM_015890938	42.51	XM_014064849	42.46	XM_007062213	48.46	XM_008167978	48.41	XM_025189853	46.96			XM_013961779	57.21			XM_013100774	57.84			XM_015870802
DHCR24	NM_014762	55.02	XM_007899832	42.24	XM_006005496	38.75	XM_006634996	41.89	XM_018563979	48.14	NM_001016800	42.01	XM_006258589	39.97	XM_025206672	37.99	XM_019531486	39.78	XM_019501242	39.94	XM_003220178	42.9	XM_015426241	47.75	XM_020799630	41.93	XM_015823649	39.96	XM_007428202	40.34	XM_014061110	41.6	XM_007062193	45.42	XM_005284871	40.3	XM_006133484	44.73	XM_009683285	42.53	XM_013956588	40.38	XM_010215429	43.82	XM_013100775	45.13	XM_013176406	44.35	XM_015870797
TMEM61	NM_182532	64.08	XM_007899833	42.14									XM_006258601	49.09	XM_006025845	54.6	XM_019531487	50.45	XM_019501241	49.48			XM_015426231	50.08	XM_020799676	43.17	XM_015815039	46.07			XM_014072791	45.72	XM_007062194	54.88	XM_008167937	46.38	XM_006133486	51.47	XM_009683286	52.38	XM_013956586	64.08	XM_010215431	66.34			XM_013176145	62.55	XM_015870617
BSND	NM_057176	57.81	XM_007899834	43.52	XM_014494207	40.37	XM_015355799	39.75	XM_018563990	45.63	XM_002931465	38.54	XM_006258600	55.2	XM_014520899	54.03	XM_019531488	55.21	XM_019501239	54.65	XM_008109390	42.5	XM_015407736	46.77	XM_020799654	48.68	XM_015815031	45.31	XM_007428205	44.98	XM_014072790	45.85	XM_007062214	52.7	XM_005284940	53.82	XM_006133520	54.15											XM_015870624
PCSK9	NM_174936	62.32	XM_007899835	50.17	XM_006005501	44.42	XM_006635011	52.78	XM_018564018	46.83	XM_002931433	41.78	XM_014598626	55.4	XM_025206673	55.83	XM_019530636	52.4	XM_019501238	52.84	XM_016992992	44.5	XM_015407737	47.66	XM_020799655	50.14	XM_015815032	47.98	XM_007428203	42.05	XM_014069224	42.78	XM_007062195	57.06	XM_005284873	53.06	XM_006133487	51.85							XM_021273266	66.51	XM_013176144	67.35	XM_015870623
USP24	NM_015306	44.16	XM_007899836	45.57	XM_014494204	43.04	XM_015355755	43.73	XM_018566601	49.79	XM_002931607	41.03	XM_014598679	44.04	XM_014520902	42.77	XM_019531490	44.24	XM_019528298	43.3	XM_003220151	42.5	XM_015407738	44.99	XM_020799678	43.3	XM_015815034	40.66	XM_007428206	40.31	XM_014069223	40.64	XM_007062215	44.09	XM_008167940	44.76	XM_025189868	42.71	XM_009683287	42.19	XM_013956587	43.04	XM_010215430	42.44	XM_013100777	42.17	XM_013176269	42.2	XM_015870804
PLPP3	NM_003713	48.32	XM_007899893	41.42	XM_006011540	36.29	XM_015355794	41.19	XM_018557887	48.27	NM_001016858	39	XM_006275323	44.45	XM_006025730	41.41	XM_019530637	40.96	XM_019501236	44.74	XM_003220177	41.6	XM_015427433	45.47	XM_020789855	44.14	XM_015815035	43.51	XM_007430773	41.03	XM_014055515	41.47	XM_007059059	49.59	XM_008167890	48.86	XM_014578746	50.24	XM_009683289	47.68	XM_013961454	54.69	XM_010212869	52.49	XM_021273272	51.55	XM_013176267	51.68	XM_015870679
PRKAA2	NM_006252	35.15	XM_007903707	60.18	XM_014498037	43.17	XM_015355790	37.31	XM_018557883	55.42	NM_001142082	37.8	XM_014598733	44.59	XM_025206578	43.27	XM_019530638	43.7	XM_019501233	42.88	XM_016993207	40.6	XM_015420266	43.78	XM_020789874	42.62	XM_015815027	46.42	XM_007430774	37.77	XM_014073053	38.39	XM_007059066	45.59	XM_005284772	47.32	XM_025189842	40.44	XM_009683335	53.75	XM_013960305	57.29	XM_010212868	59.54	XM_005020808	44.79	XM_013176425	46.32	XM_015870677
C1ORF168	NM_001004303	41.89	XM_007903708	44.7			XM_015355783	40.7			XM_004913953	38.08	XM_014598712	43.77	XM_006025731	43.45	XM_019531491	44.57	XM_019501230	44.68	XM_003220175	40.4	XM_015420262	40.8	XM_020789858	41.4	XM_015815028	37.61	XM_007430775	39.29	XM_014073054	37.39	XM_007059065	43.09	XM_008167892	40.12			XM_009683290	47.98	XM_013960306	47.04			XM_013100767	51.64	XM_013176135	51.48	XM_015870654
C8A	NM_000562	46.49	XM_007903705	58.64	XM_006000397	37.53	XM_015355814	43.07	XM_018557877	51.18	NM_001005445	38.06	XM_006265431	40.83	XM_006025733	41.07	XM_019531495	40.84	XM_019501229	41.07	XM_008109383	41.2	XM_015420264	43.56	XM_020789856	44.24	XM_015815036	39.34	XM_007430776	42.72	XM_014055512	40.74	XM_007059058	42.59	XM_005284925	41.75	XM_014578783	42.65	XM_009683293	44.9	XM_013960307	50.8	XM_010212867	54.08	XM_005020813	51.74	XM_013176444	53.26	XM_015870659
C8B	NM_000066	47.34	XM_007903718	57.73	XM_014491055	39.92	XM_015355812	45.67	XM_018557886	49.6	XM_002931587	39.49	XM_006265427	42.9	XM_006025734	43.01	XM_019531496	43.61	XM_019501228	43.1	XM_003220174	39.3	XM_015420261	42.66	XM_020789857	41.03	XM_015815037	42.61	XM_007440729	42.62	XM_014055501	41.6	XM_007059064	43.88	XM_005284926	41.67	XM_006133495	43.59	XM_009683294	43.46	XM_013960309	44.1	XM_010212865	50.03	XM_005024881	47.04	XM_013176132	45.22	XM_015870660
DAB1	NM_021080	52.48	XM_007903704	54.17	XM_014491054	43.45	XM_015355802	43.02	XM_018557890	50.95	NM_001113818	39.22	XM_019479244	43.81	XM_025206590	38.54	XM_019531497	40.86	XM_019501227	39.2	XM_008109378	39.1	XM_015420265	45.86	XM_020789863	41.53	XM_015815038	44.91	XM_007440730	46.46	XM_014055506	44.12	XM_007059054	45.79	XM_005284784	45.77	XM_006133496	39.18	XM_009683310	40.18	XM_013960310	43.61			XM_021275907	39.67	XM_013176234	42.74	XM_015870663
OMA1	NM_145243	38.71	XM_007903701	54.48	XM_014492517	44.83	XM_015355840	48.22	XM_018557878	49.25	XM_004913950	37.61	XM_006267498	48.9	XM_006025736	47.31	XM_019531514	46.98	XM_019501222	45.05	XM_003220148	40.8	XM_015412917	40.04	XM_020789875	46.58	XM_015831564	38.24	XM_007432810	42.69	XM_014059558	46.77	XM_007059052	42.01	XM_008167894	41.98	XM_006133499	39.88	XM_009683300	38.86	XM_013954769	39.57	XM_010212340	43.39	XM_005022912	41.97	XM_013176264	37.27	XM_015870833
TACSTD2	NM_002353	59.09											XM_006267494	43.17	XM_014520863	40.36	XM_019531517	41.38	XM_019501226	41.8	XM_003220172	38.9	XM_015412915	43.23	XM_020789886	44.19	XM_015831563	38.35	XM_007432814	38.5			XM_007059051	39.91	XM_005284791	44.41	XM_006133502	40.85	XM_009683316	39.49	XM_013954765	42.48	XM_010215208	50					XM_015870647
MYSM1	NM_001085487	36.47	XM_007903697	52.98	XM_014492502	38.76	XM_015355839	43.58	XM_018557895	54.44	XM_012961554	39.07	XM_006267499	42.78	XM_014520861	42.48	XM_019531518	40.73	XM_019501220	40.47	XM_003220724	43.9	XM_015412913	41.04	XM_020811650	42.99	XM_015831562	41.61	XM_007432815	38.91	XM_014072211	41.94	XM_007059050	40.9	XM_005284793	40.69	XM_014578761	38.51	XM_009689150	37.7	XM_013954764	38.74			XM_013102800	37.5	XM_013176143	37.79	XM_015870627
JUN	NM_002228	55.75	XM_007903715	59.08	XM_006002692	36.57	XM_006635001	50.27	XM_018557888	62.84	XM_002931588	44.77	NM_001287608	60.89	XM_014520865	54.18	XM_019531521	48	XM_019501218	61.48	XM_008109375	46.2	XM_015412914	51.16	XM_020789866	48.49	XM_015831561	40.16	XM_007434867	44.75	XM_014061662	46.85	XM_007059049	45.43	XM_005284797	48.45	XM_006133503	49.68	XM_009688314	45.21	XM_013954768	44.57	XM_010215683	50.39	XM_013102799	55.17	XM_013176141	47.93	XM_015870649
FGGY	NM_001113411	50.33	XM_007903692	50.19	XM_014492509	42.9	XM_015355779	40.64	XM_018557882	56.34	NM_001126804	42.1	XM_006267496	45.82	XM_014526328	45.35	XM_019531522	45.75	XM_019501210	45.62	XM_016993202	44.1	XM_015419670	44.71	XM_020789867	44.4	XM_015821623	34.95			XM_014052383	44.4	XM_007059048	45.28	XM_008167900	44.19	XM_006133504	48.74	XM_009688363	45.56	XM_013954766	46.42	XM_010222682	48.49	XM_005022909	47.23	XM_013176216	47.44	XM_015870643
HOOK1	NM_015888	36.39	XM_007903686	48.64	XM_014492515	38.41	XM_015355771	43.69	XM_018573829	51.17	NM_001102980	37.7	XM_014598711	36.67	XM_025193143	36.08	XM_019531531	36.77	XM_019501208	36.66	XM_003220144	37.2	XM_015419674	42.63	XM_020789871	40.95	XM_015821624	40.17	XM_007437735	36.12	XM_014068583	34.57	XM_007059046	37.82	XM_005284799	36.39	XM_025189827	40.46	XM_009688477	36.75	XM_013954005	36.52	XM_010222681	40.67	XM_021274711	38.39	XM_013176214	38.15	XM_015870639
CYP2J2	NM_000775	46.65					XM_006635005	40.99			XM_012953608	43.27					XM_019532850	46.17																									XM_010225798	45.1	XM_005022899	53.97			XM_015870645
C1ORF87	NM_152377	43.79	XM_007903681	44.19	XM_014492516	38.94	XM_015355477	42.52					XM_006277871	44.01	XM_025208674	45.74	XM_019531532	44.42	XM_019501207	44.54	XM_016993199	41.2	XM_015419664	40.3	XM_020789850	39.12	XM_015821625	38.21			XM_014058041	39.04	XM_007059045	44.08	XM_005284923	47.1	XM_014578207	44.56
NFIA	NM_001134673	41.11	XM_007903680	52.35	XM_014493866	40.81	XM_015356146	39.92	XM_018553856	53.12	XM_002931611	38.87	XM_006277944	37.88	XM_006027453	42.44	XM_019531534	38.13	XM_019501200	42.31	XM_003220167	38.5	XM_015415228	39.9	XM_020789879	38.18			XM_007422013	47.52	XM_014075939	38.35	XM_007059044	49.08	XM_008167863	44.54	XM_025189301	37.88	XM_009689194	50.65	XM_013949956	53.36	XM_010223902	50.83	XM_005022896	39.06	XM_013176213	50.32	XM_015870731
TM2D1	NM_032027	42.96	XM_007903679	42.6			XM_015356183	40.59	XM_018553848	50.15	XM_004913943	36.4	XM_014593903	40.45	XM_014521707	41.4	XM_019530642	40.98	XM_019501197	43.17	XM_003220141	43.8	XM_015415224	41.34	XM_020789878	40.85	XM_015815540	38.84	XM_007436844	40.63	XM_014075938	45.55	XM_007059061	40.65	XM_005284746	41.29	XM_006132345	38.81	XM_009688536	37.58	XM_013949962	41.94	XM_010223903	38.3	XM_005022894	42.64	XM_013176211	43.78	XM_015870729
PATJ	NM_176877	43.67	XM_007903676	53.42	XM_014496807	42.74	XM_015356178	49.94	XM_018553838	50.67	XM_002931589	41.81	XM_006274712	41.59	XM_014521711	40.96	XM_019531540	41.03	XM_019501199	44.34	XM_008109347	41.9	XM_015415230	42.11	XM_020789887	44.17	XM_015815541	42.18	XM_015888812	39.1	XM_014075928	42.14	XM_007059060	44.53	XM_008167864	43.64	XM_014578206	42.7	XM_009688572	46.5	XM_013949957	45.48	XM_010223905	47.22	XM_013102770	46.27	XM_013176205	45.76	XM_015870718
KANK4	NM_001320269	50.97			XM_014496810	39.11	XM_015355660	45.16	XM_018553846	46.59	XM_012961545	40.29	XM_006274709	42.81	XM_006027460	43.23	XM_019531548	43.35	XM_019501194	42.91	XM_008109345	40	XM_015415225	42.38	XM_020807755	42.48	XM_015815529	39.07	XM_007432561	38.83	XM_014075936	44.73	XM_007059043	39.63	XM_008167868	43.16	XM_025186509	42.57	XM_009688584	49.25	XM_013949959	51.23	XM_010224551	56.35	XM_021274728	59.66	XM_013176138	55.84	XM_015870724
USP1	NM_001017415	36.54	XM_007908961	54.5	XM_006010437	38.05	XM_015355498	42.77	XM_018553842	45.36	NM_001079113	37.45	XM_019489134	41.21	XM_014521713	41.47	XM_019531559	40.73	XM_019501190	40.63	XM_008109341	40.8	XM_015415226	38.94	XM_020807752	41.12	XM_015815542	37.43	XM_007421266	37.04	XM_014058031	37.03	XM_007059042	37.27	XM_005284749	38.71	XM_006126766	41.22	XM_009688603	37.43	XM_013949961	36.88	XM_010224549	40.06	XM_021274727	41.16	XM_013176203	40.8	XM_015870697
DOCK7	NM_001271999	41.04	XM_007908955	57.16	XM_014497349	42.3	XM_015355485	47.75	XM_018553849	50.59	XM_004913936	42.31	XM_006274711	45.02	XM_025208675	45	XM_019531551	45.8	XM_019501183	45.04	XM_008109333	44.1	XM_015415227	43.28	XM_020807744	43.99	XM_015815543	42	XM_015889121	40.83	XM_014075927	41.84	XM_007059041	44.99	XM_008167869	41.99	XM_014575330	43.89	XM_009688635	44.64	XM_013949958	44.39	XM_010224552	46.72	XM_013102762	47.69	XM_013176201	47.15	XM_015870682
ANGPTL3	NM_014495	31.31	XM_007908951	51.36	XM_006010432	34.95	XM_006634890	42.4	XM_018553851	48.14	NM_001011408	39.06	XM_006274710	38.43	XM_006027463	39.79	XM_019531561	38.78	XM_019501189	39.24	XM_008109332	37.2			XM_020807753	39.17	XM_015815530	35.4			XM_014075932	37.45	XM_007059040	40.24	XM_005284918	37.58	XM_006126759	39.31	XM_009688623	40.3	XM_013949960	41.18	XM_010220337	46	XM_005022891	44.66	XM_013176202	42.46	XM_015870698
ATG4C	NM_032852	35.06	XM_007908957	57.74	XM_006010434	38.78	XM_015355502	36.8	XM_018553843	45.11	NM_001007882	37.6	XM_006274704	37.47	XM_006027462	37.97	XM_019531562	37.48	XM_019501181	36.92	XM_003220166	36.5	XM_015407068	40.62	XM_020807737	39.44	XM_015815531	38.89	XM_007421264	37.74	XM_014075931	39.83	XM_007059039	36.4	XM_008167885	39.92	XM_006126758	37.82	XM_009688647	38.07	XM_013949965	38.68	XM_010220336	38.92	XM_005022917	38.78	XM_013176197	41.77	XM_015870699
FOXD3	NM_012183	63.67	XM_007908949	66.17	XM_005996840	42.91	XM_006634849	46.71	XM_018553847	56.96	NM_001011383	51.6	XM_019489030	61.72					XM_019528292	71.48	XM_008109331	66.8	XM_015416174	72.77	XM_020807734	57.37	XM_015831169	71.19	XM_007421268	67.33	XM_014075930	69.73	XM_007072643	61.95	XM_005284764	64.3					XM_013950818	61.75	XM_010223668	62.54					XM_015870760
ALG6	NM_013339	35.72	XM_007908948	58.71	XM_005996844	38.99	XM_015355644	40.93	XM_018553844	52.78	NM_001011458	37.8	XM_014593895	40.16	XM_014525379	39.81	XM_019531567	38.72	XM_019501180	38.83	XM_003220163	38.3	XM_015416176	39.9	XM_020807733	37.52	XM_015815533	36.98	XM_007421263	38.34	XM_014075926	47.96	XM_007059038	39.72	XM_005284765	38.9	XM_006125048	37.69	XM_009688736	37.32	XM_013950821	38.09	XM_010223665	42.24	XM_021274717	41.46	XM_013176436	43.85	XM_015870754
ITGB3BP	NM_001206739	39.44	XM_007908943	52.79	XM_005996838	36.65	XM_015355645	39			XM_002931592	37.44	XM_006274485	40.5	XM_025191176	39.04	XM_019531566	38.77	XM_019501176	38.56	XM_016993194	37.9	XM_015416177	48.11	XM_020807724	46.02	XM_015815534	36.02	XM_015889116	41.41	XM_014060343	38.73	XM_007059037	38.42	XM_005284768	38.48			XM_009688704	42.88	XM_013950822	36.91	XM_010223669	39.02	XM_013102752	39.58	XM_013176137	39.95	XM_015870761
EFCAB7	NM_032437	37.97	XM_007908942	52.38	XM_005996837	37.66	XM_006634917	39.76	XM_018553839	47.49	XM_002931594	39.67	XM_014593892	42.62	XM_006035049	42.78	XM_019531565	42.65	XM_019501175	41.3	XM_016993192	38.8	XM_015416179	40.29	XM_020807735	37.78			XM_007421259	36.4			XM_007063408	39.59	XM_005284766	42.28	XM_006125040	40.37	XM_009688678	37.51	XM_013950820	37.33	XM_010223666	39.11	XM_005022887	39.71	XM_013176194	41.54	XM_015870751
PGM1	NM_001172818	47.26	XM_007908941	56.74	XM_006005773	43.13	XM_006634851	47.01	XM_018553852	52.42	NM_001001251	42.52	XM_014593891	46.46	XM_006035050	43.12	XM_019531568	45.96	XM_019528455	46.51	XM_003220147	45.5	XM_015416178	44.26	XM_020807742	41.18	XM_015815535	39.71	XM_007421257	40.75	XM_014063242	44.92	XM_007063409	43.55	XM_005284769	49.34	XM_006125038	43.34	XM_009688742	47.65	XM_013946467	52.05	XM_010223667	56.25	XM_005022884	51.78	XM_013176136	50.79	XM_015870752
ROR1	NM_001083592	52.54	XM_007912171	62.46	XM_006005774	42.31	XM_015355673	47.22	XM_018553870	50.65	XM_002931613	40.68	XM_019489148	40.99	XM_025191179	40	XM_019531569	41.33	XM_019528454	41.28	XM_008109320	40.4	XM_015416175	42.81	XM_020813774	42.73	XM_015815537	43.59	XM_007431199	41.12	XM_014063246	42.99	XM_007063410	42.99	XM_008166676	38.08	XM_014574571	37.66	XM_009689210	41.98	XM_013952081	38.4	XM_010214737	47.5	XM_005022882	43.04	XM_013176189	42.5	XM_015870818
UBE2U	NM_152489	37.83	XM_007886062	54.99	XM_014494377	37.1	XM_015355674	40.35	XM_018553840	51.31	XM_004913929	40.14	XM_014593888	42.19	XM_006035054	41.32	XM_019531570	41.87	XM_019528450	42.26	XM_003220134	40.7	XM_015416173	40.69	XM_020813772	38.77	XM_015815544	39.34			XM_014073930	40.54	XM_007063411	42.43	XM_005300063	42.48	XM_014574570	41.4	XM_009689221	44.43			XM_010214749	44.41
CACHD1	NM_001293274	45.49	XM_007884558	56.96	XM_006005776	49.45	XM_006634920	47.88	XM_018553869	51.75	XM_002931614	40.01	XM_006272603	43.89	XM_014523293	42.11	XM_019531574	43.5	XM_019528448	43.03	XM_003220133	43.7	XM_015428092	44.54	XM_020806080	42.02	XM_015823565	40.73	XM_007435948	39.38			XM_007063412	42.56	XM_005300064	46.13	XM_014574569	41.98	XM_009688749	44.92	XM_013946018	48.63	XM_010211156	56.87	XM_013102754	45.86	XM_013193100	45.22	XM_015870815
RAVER2	NM_018211	42.23	XM_007910048	56.91			XM_015355506	42.9	XM_018553841	54.37	NM_001079382	44.17	XM_019489048	45.49	XM_025212534	43.02	XM_019530643	44.66	XM_019528291	45.07	XM_008109310	40.7	XM_015428094	46.89	XM_020806064	43.43	XM_015823568	40.47	XM_007429937	39.69	XM_014068861	37.15	XM_007063453	43.71	XM_005300067	39.63	XM_025185642	39.55	XM_009689230	44.91	XM_013946021	45.07	XM_010211155	58.55	XM_021274751	43.08	XM_013193104	44.26	XM_015870748
JAK1	NM_001320923	45.23	XM_007910038	52.33	XM_006011300	40.66	XM_015355505	44.7	XM_018563095	49.88	XM_002931596	39.93	XM_006272602	41.59	XM_006030878	41.05	XM_019531576	40.24	XM_019528447	41.73	XM_008109312	38.3	XM_015428095	41	XM_020806098	41.14	XM_015823569	38.82	XM_015888373	38.87	XM_014068860	39.37	XM_007063414	40.74	XM_005300073	41.78	XM_014574568	39.03	XM_009688755	41.83	XM_013946020	42.53	XM_010211154	45.95	XM_005022913	41.58	XM_013193103	43.01	XM_015870743
AK4	NM_001005353	42.53			XM_006009450	37.58	XM_015355463	43.08	XM_018563083	51.06	XM_002931597	36.28	XM_006272601	42.61	XM_014523288	41.33	XM_019531581	40.92	XM_019528446	40.84	XM_016993191	41.5	XM_015428093	41.6	XM_020806083	46.58	XM_015823570	38.82	XM_007429933	40.88	XM_014071476	46.76	XM_007063415	47.82	XM_008166632	46.48	XM_025185639	38.65			XM_013946016	57.36			XM_005031467	62.14	XM_013193157	52.44	XM_015870813
DNAJC6	NM_001256864	43.18	XM_007910050	57.8	XM_014496721	40.09	XM_015355595	43.49	XM_018563097	51.99	NM_001126675	39.96	XM_006262546	42.23	XM_006030876	42.14	XM_019531577	42.34	XM_019528441	42.36	XM_008109308	41.4	XM_015415815	46.31	XM_020806076	42.5	XM_015823567	46.4	XM_007429935	45.57	XM_014071474	38.28	XM_007063416	46.66	XM_008166637	43.75	XM_025185637	41.08	XM_009688779	44.31	XM_013946019	48.15	XM_010211152	47.4	XM_013109950	44.93	XM_013193120	44.68	XM_015870810
LEPROT	NM_001198681	39.33	XM_007910039	56.82	XM_006009460	41.95	XM_006634853	35.25	XM_018563079	48.08	NM_001017102	38.64	XM_006262545	38.98	XM_006030875	39.05	XM_019531582	38.07	XM_019528440	38.71	XM_003220155	37.4	XM_015415816	45.71	XM_020806075	41.21	XM_015823572	38.12	XM_007429936	37.85			XM_007063454	41.98	XM_005300084	40.35	XM_006125030	39.42	XM_009689244	36.4	XM_013946015	36.79	XM_010226826	65.13			XM_013193084	44.83	XM_015870620
LEPR	NM_001003679	35.32	XM_007910040	59.53	XM_006009461	37.96	XM_015355464	40.93	XM_018563080	48.59	NM_001044401	39.02	XM_014593874	41.05	XM_025212551	40.26	XM_019531583	39.13	XM_019528437	39.62	XM_008109307	40.1	XM_015415786	38.43	XM_020806097	40.79	XM_015827491	36.65	XM_007424892	36.82	XM_014069825	37.1	XM_007063418	39.59	XM_008166642	41.49	XM_025185634	41.32	XM_009688809	40.88	XM_013946014	41.73	XM_010221830	49.27	XM_013105069	44.93	XM_013193150	45.1	XM_015870837
PDE4B	NM_001037339	43.67	XM_007910051	63.71	XM_014490025	36.64	XM_006634925	39.99	XM_018563088	45.53	NM_001079395	38.62	XM_006262543	40.78	XM_014523291	40.46	XM_019531586	40.75	XM_019528432	40.49	XM_016997034	39.1	XM_015415810	41.21	XM_020806072	42.92	XM_015829481	39.32	XM_007424888	39.38	XM_014052784	40.99	XM_007063419	43.17	XM_005300089	45.44	XM_014574561	40.35	XM_009688845	49.77	XM_013942924	52.53			XM_005028035	48.7	XM_013193085	46.54	XM_015870790
SGIP1	NM_001308203	34.33	XM_007910052	55.91	XM_014490024	43.99	XM_015355628	40.45	XM_018563096	52.17	XM_012961527	43.98	XM_019489149	39.21	XM_025212869	45.98	XM_019531590	39.08	XM_019528428	40.17	XM_008119703	41.6	XM_015415785	46.75	XM_020806067	37.13	XM_015828487	45.65	XM_007424891	46.32			XM_007063421	45.28	XM_008166644	41.05	XM_025185650	41.87	XM_009689270	62.75	XM_013942919	64.66			XM_021277845	53.12	XM_013193086	51.42	XM_015870820
TCTEX1D1	NM_152665	36.2	XM_007910049	57.56	XM_005998646	37.19	XM_006634854	36.4	XM_018563086	52.46	XM_002938976	38.27	XM_006277420	39.48	XM_006031255	38.95	XM_019531591	39.38	XM_019528426	38.8	XM_003226757	41.2	XM_015415805	39.7	XM_020806060	42.64	XM_015829380	33.78	XM_007436052	37.45	XM_014054886	45.7			XM_005300097	43.01	XM_006125022	37.04							XM_021277847	44.94	XM_013193087	53.31	XM_015870788
INSL5	NM_005478	42.2			XM_014490026	34.56	XM_006634927	37.55	XM_018563087	57.07	XM_004914318	39.25	XM_014593886	45.41	XM_025212881	43.45	XM_019531655	42.14	XM_019528369	42.07	XM_016997031	39			XM_020806096	35.99							XM_007063455	47.04	XM_005300163	45.15			XM_009689282	51.54					XM_013107341	51.15	XM_013193119	55.73	XM_015870786
WDR78	NM_024763	38.21	XM_007910041	51.17	XM_014490022	39.59	XM_015355423	38.98	XM_018563085	50.39	NM_001113033	39.92	XM_006277424	41.15	XM_006031264	40.29	XM_019531594	41.33	XM_019528425	41.19	XM_008119698	41.2	XM_015415783	45.75	XM_020806091	42.78	XM_015828377	39.84	XM_015889433	40.92	XM_014054895	39.78	XM_007063423	42.68	XM_008166649	42.78	XM_025185633	40.13	XM_009688861	42.82	XM_013942918	42.77			XM_005028041	44.63	XM_013193118	43.2	XM_015870776
MIER1	NM_001077700	34.53	XM_007910045	46.62	XM_014490023	37.89	XM_015355689	39.82			XM_002938973	39.38	XM_019489046	36.46	XM_006031258	36.43	XM_019531595	36.22	XM_019528423	36.35	XM_008119696	34.7	XM_015415791	42.45	XM_020806092	35.83	XM_015829272	33.1	XM_007436054	41.8	XM_014072001	39.89	XM_007063424	37.29	XM_005300102	38.52	XM_006125026	35.12	XM_009688910	36.16	XM_013942920	37.38	XM_010214359	43.02	XM_021277848	38.52	XM_013193117	38.7	XM_015870781
SLC35D1	NM_015139	42.76	XM_007910044	48.38	XM_005998644	36.02	XM_006634855	33.89	XM_018567300	47.35	XM_018093569	40.85	XM_006277416	40.21	XM_025212870	38.25	XM_019531596	38.32	XM_019528290	39.49	XM_008119691	38.5	XM_015415788	42.4	XM_020806063	42.81	XM_015829169	39.91	XM_007436084	40.42	XM_014071999	35.92			XM_005300105	41.25	XM_006125021	41.09	XM_009689292	45.22	XM_013942917	42.67	XM_010214358	48.13	XM_005028047	50.4	XM_013193089	43.38	XM_015870785
IL23R	NM_144701	39.6	XM_007910054	49.58			XM_015355452	38.51					XM_019489032	41.36	XM_025212882	42.27	XM_019530644	41.06	XM_019528288	40.83	XM_016997030	39.6	XM_015415782	38.96	XM_020795246	41.95					XM_014066447	38.91	XM_007063456	42.4	XM_005300164	41.09	XM_014574560	41.39	XM_009689303	51.13	XM_013945100	57.19			XM_021277849	51.88	XM_013193090	61.09	XM_015870840
IL12RB2	NM_001258214	50.07	XM_007909424	57.53	XM_005998651	40.03	XM_015355537	41.69			XM_004914317	40.52	XM_019489117	40.99	XM_006031268	41.29	XM_019530645	40.4	XM_019528422	40.78	XM_016996487	42.6	XM_015415781	42.23	XM_020795243	43.37			XM_007436086	39.8	XM_014066443	40.97	XM_007063426	41.03	XM_005300109	41.19	XM_025185620	41.98	XM_009688935	42.12	XM_013945120	41.64	XM_010216415	50.93	XM_013107336	49.31	XM_013193115	47.93	XM_015870768
SERBP1	NM_001018067	38.29	XM_007909425	54.78	XM_005998637	45.86	XM_015355542	40.98	XM_018567313	56.37	NM_001001227	41.38	XM_019489045	39.87	XM_025212876	39.99	XM_019531599	46.24	XM_019528287	41.97	XM_008118403	53.3	XM_015415806	46.78	XM_020795271	42.86			XM_007435928	39.14	XM_014066438	39.33	XM_007063457	46.21	XM_008166654	41.14	XM_006125014	42.32	XM_009688924	42.65	XM_013945099	46.8	XM_010216413	43.55	XM_021277850	47.17	XM_013193091	47.05	XM_015870772
GADD45A	NM_001199741	49.61	XM_007909426	52.07	XM_005998635	42.93	XM_006634702	57.77	XM_018567302	54.73	NM_001016151	40.3	XM_019489044	44.69	XM_025212871	43.83	XM_019531600	52.02	XM_019528421	51.45	XM_003225828	47.9	XM_015415798	42.07	XM_020795280	48.48	XM_015828798	43.7	XM_007435932	53.14	XM_014066445	47.44	XM_007063458	40.43	XM_005300111	44.63	XM_006125041	43.51							XM_013107338	67.86			XM_015870901
GNG12	NM_018841	37.75	XM_007909427	47.03	XM_005998634	45.49	XM_006631471	56.21	XM_018567303	43.95	NM_001102695	36.6	XM_014593916	37.94	XM_006031260	33.32	XM_019531601	33.83	XM_019528419	40.37	XM_008118404	38.7	XM_015415803	49.21	XM_020795248	38.34	XM_015828698	38.57	XM_007435933	36.68	XM_014066440	36.77	XM_007063427	37.39	XM_008166659	41.95	XM_006125007	33	XM_009688958	41.62	XM_013945111	38.37	XM_010216411	45.45	XM_005028043	50.89	XM_013193154	48.24	XM_015870904
DIRAS3	NM_004675	48.34	XM_007909428	55.11	XM_006011617	37.43			XM_018567309	53.38	NM_001113900	40.22	XM_006277413	43.83	XM_006031261	42.75	XM_019531604	43.27			XM_008118406	45	XM_015415796	43.88	XM_020795234	45.7	XM_015829692	45.3	XM_007433580	43.34	XM_014066437	50.39			XM_005300115	46.51	XM_006125004	41.85	XM_009688976	45.08	XM_013945102	42.87	XM_010216410	56.16	XM_005022333	49.74
WLS	NM_001002292	47.85	XM_007909446	54.06	XM_006011615	38.46	XM_006634699	53.02	XM_018567318	48.89	NM_001016910	37.42	XM_006277412	48.35	XM_025212868	43.35	XM_019530646	46.22	XM_019528418	45.75	XM_016996489	43.5	XM_015415793	42.68	XM_020795274	43.57	XM_015828593	40.86	XM_007433579	40.43	XM_014066442	43.21			XM_005300117	45.77	XM_006125001	42.91	XM_009688992	45.12	XM_013945110	45.31			XM_013102234	53.36	XM_013193127	51.96	XM_015870900
RPE65	NM_000329	38.08	XM_007909431	51.9	XM_006011611	39.58	XM_015356486	44.36	XM_018567307	49.29	NM_001127066	40.42	XM_006273833	42.56	XM_006037631	43.14	XM_019531607	41.5	XM_019528414	41.55	XM_003225837	40.2	XM_015415790	40.22	XM_020795284	38.8	XM_015829586	39.45	XM_007433578	39.49	XM_014061340	37.46	XM_007063459	43.51	XM_005300122	42.4	XM_006123356	39.82	XM_009689039	44.84	XM_013945118	44.08	XM_010214346	54.92	XM_021274350	50.06	XM_013193162	51.45	XM_015870880
DEPDC1	NM_001114120	35.34	XM_007909432	46.21	XM_014498085	38.3	XM_015356482	42.34	XM_018567312	51.9	NM_001016814	40.79	XM_006273832	37.62	XM_025194045	37.1	XM_019531609	37.31	XM_019528411	37.02	XM_016996488	39.5	XM_015415780	39.32	XM_020795281	40.91	XM_015828283	35.91	XM_015888983	36.72	XM_014065974	38.31	XM_007063433	39.86	XM_005300123	38.29	XM_006123353	38.25	XM_009689319	36.79	XM_013945123	37.57	XM_010214348	39.64	XM_005022337	38.88	XM_013193151	38.98	XM_015870871
LRRC7	NM_020794	40.11	XM_007909447	60.1	XM_014498331	43.4	XM_015356572	42.18	XM_018576885	48.24	NM_001079126	41.3	XM_006273263	41.97	XM_006038862	43.31	XM_019531611	42.87	XM_019528408	42.82	XM_008118409	41.4	XM_015415801	42.9	XM_020795263	44.43	XM_015821195	41.92	XM_007434721	42.88	XM_014065501	38.06	XM_007063434	42.97	XM_008172571	40.93	XM_014572075	43.92	XM_009689058	43.76	XM_013945098	45.78	XM_010226660	49.26	XM_013099206	45.11	XM_013193128	46.31	XM_015870859
LRRC40	NM_017768	35.7	XM_007909433	54.09	XM_006009522	40.68	XM_006635042	40.81	XM_018576876	52.66	NM_001011310	40.78	XM_006273266	45.68	XM_006038863	37.69	XM_019531614	40.46	XM_019528406	41.42	XM_003225840	39.2	XM_015415800	41.7	XM_020795255	42.31	XM_015821196	36.67	XM_007434718	40.34	XM_014065503	38.93	XM_007063460	41.74	XM_005285501	40.5	XM_006120240	38.16	XM_009689329	40.7	XM_013945097	39.8	XM_010214041	39.82	XM_021272249	42.17	XM_013193092	43.57	XM_015870876
SRSF11	NM_001190987	41.25	XM_007909435	46.12	XM_006009520	40.07	XM_015356312	41.9	XM_018576878	51.39	XM_002938969	41.78	XM_019489114	41.42	XM_025192832	39.7	XM_019531615	41.33	XM_019528404	41.2	XM_008118426	37.8	XM_015415813	43.19	XM_020795276	44.24	XM_015826292	44.69	XM_015889183	38.73	XM_014065499	43.43	XM_007063435	42.49	XM_005285502	46.06	XM_006120237	43.93	XM_009689102	36.6	XM_013945105	39.35	XM_010214035	47.24	XM_021272252	37.79	XM_013193122	38.76	XM_015870855
ANKRD13C	NM_030816	38.51	XM_007909441	51.05	XM_006009519	37.53	XM_006635057	41.37	XM_018576864	51.89	NM_001045661	41.68	XM_014593865	39.43	XM_025192833	38.19	XM_019531618	39.59	XM_019528286	38.36	XM_008118427	39.7	XM_015415794	46.65	XM_020795245	41.37	XM_015826291	46.63	XM_015889586	44.49	XM_014065504	39.68	XM_007063461	44.84	XM_005285504	39.74	XM_025183163	36.84	XM_009689113	37.08	XM_013945095	37.13	XM_010214040	42.84	XM_005019198	40.95	XM_013193126	38.79	XM_015870853
CTH	NM_001190463	43.3	XM_007909443	48	XM_006009516	39.35	XM_006635270	45.17	XM_018576868	47.89	NM_203706	41.27	XM_019489110	40.09	XM_014526201	38.12	XM_019531619	39.99	XM_019528403	39.73	XM_003225834	41	XM_015415787	46.09	XM_020795258	49.13	XM_015823336	40.19	XM_007436923	39.35	XM_014065505	40.14	XM_007063438	46.31	XM_008172573	44.89	XM_006121064	42.78	XM_009689138	41.27	XM_013945101	41.14	XM_010214039	41.12	XM_005019212	42.49	XM_013193165	41.94	XM_015870858
PTGER3	NM_001126044	55.72	XM_007909448	61.59	XM_006012503	40.15	XM_006635269	41.83	XM_018576870	60.89	XM_002936086	47.25	XM_006269931	48.61	XM_014526199	55.11	XM_019530647	46.57	XM_019528402	44.06	XM_003223040	48.3	XM_015410015	57.14	XM_020795273	52.9	XM_015823333	48.75	XM_007443842	57.54	XM_014062098	53.9	XM_007063462	52.55	XM_005285506	43.06	XM_006121063	42.09	XM_009689123	45.01	XM_013945094	45.19	XM_010214037	64.64	XM_021272250	45.41	XM_013193158	43.38	XM_015870909
ZRANB2	NM_005455	36.84	XM_007909444	55.35	XM_014498612	44.61	XM_006635056	39.73	XM_018576867	44.35	NM_001142662	36.01	XM_006269929	40.07	XM_006036556	39.9	XM_019531620	38.94	XM_019528285	40	XM_003223056	40.1	XM_015410019	38.77	XM_020795250	44.44	XM_015823335	38.41	XM_007422037	38.33	XM_014062099	37.75	XM_007063439	43.91	XM_005285507	47.37	XM_006121062	38.37	XM_009689339	46.07	XM_013945093	39.08	XM_010214034	46.69	XM_013099208	39.19	XM_013193124	39.6	XM_015870906
NEGR1	NM_173808	35.39			XM_014493085	36.36	XM_015355742	35.42	XM_018576881	47.18	NM_001113066	40	XM_019489191	39.18	XM_025201814	49.05	XM_019531621	46.36	XM_019528400	39.53	XM_016994868	38	XM_015410018	46.38	XM_020795256	39.77	XM_015823332	41.17			XM_014058382	53.03	XM_007063440	45.22	XM_005285509	38.96	XM_006121060	38.96	XM_009689345	52.33	XM_013945092	37.49	XM_010223754	61.93	XM_021272251	42.67	XM_013193093	39.47	XM_015870907
LRRIQ3	NM_001105659	32.84	XM_007887281	40.57	XM_006003295	39.21	XM_015355152	51.11	XM_018576860	43.35	XM_002936089	37.27	XM_014593914	38.25			XM_019531626	39.03	XM_019528399	34.85	XM_008114090	35.5	XM_015419009	36.91	XM_020794680	38.58	XM_015813201	34.78	XM_007426497	34.88	XM_014055292	34.65	XM_007062586	37.01	XM_005285516	35.23	XM_025188347	38.4	XM_009686804	38.85	XM_013945126	37.23
FPGT	NM_001199328	33.81	XM_007887284	37.68	XM_006003287	38.3	XM_006634756	51.47	XM_018576889	49.42	NM_001204822	55.12	XM_006268960	36.27	XM_006021772	35.77					XM_008114092	36.9	XM_015419010	42.83	XM_020794683	37.69	XM_015813206	35.33	XM_007426496	34.47	XM_014055289	39.73	XM_007062587	37.96	XM_008172577	39.41	XM_006130397	38.08			XM_013945091	37.24	XM_010221371	42.44	XM_005019201	36.9	XM_013193094	37.88	XM_015870888
TNNI3K	NM_015978	41.87	XM_007887277	40.84	XM_014492883	40.53	XM_015355265	53.2			NM_001204821	41.9	XM_006268959	41.77	XM_006021771	41.88	XM_019531622	36.18	XM_019528396	36.8	XM_008114094	40.8	XM_015429529	44.4	XM_020794679	42.77			XM_007426498	40.13			XM_007062560	43.14	XM_008172578	41.72									XM_005019200	43.27	XM_013193095	44.15	XM_015870887
ERICH3	NM_001002912	44.42	XM_007887280	40.35	XM_006003289	41.06	XM_015355262	45.96	XM_018576862	47.11	XM_018093533	39.02	XM_019489186	43.99	XM_025201828	43.41	XM_019531628	45.9	XM_019528391	44.55	XM_008114095	42.8	XM_015414237	43.32	XM_020794674	44.03	XM_015813203	43.07	XM_015890342	43.94	XM_014055291	44.5	XM_007062588	46.73	XM_005285514	45.56	XM_014577164	44.83	XM_009686805	50.96	XM_013945090	49.21	XM_010221816	48.15	XM_005019215	49.41	XM_013193097	51.25	XM_015870881
CRYZ	NM_001130042	40.61	XM_007887276	40.47	XM_014492885	39.03	XM_015355414	55.08	XM_018576869	49.65	NM_001005689	38.33	XM_006268958	43.55	XM_006021766	47.19	XM_019531629	40.36	XM_019528388	40.13	XM_003223042	43.4	XM_015414273	41.7	XM_020794689	44.47	XM_015813207	41.85	XM_015890343	38.68	XM_014061097	44.65	XM_007062562	43.24	XM_005302422	40.16	XM_014577156	40.2	XM_009686801	46.35	XM_013945115	39.55	XM_010221815	46.18	XM_005019203	40.31	XM_013193163	43.91	XM_015870896
TYW3	NM_001162916	37.82	XM_007887275	39.46	XM_006003291	44.75	XM_006634758	46.61	XM_018576875	47	NM_001016428	39.9	XM_014593852	45.55	XM_006021765	41.38	XM_019531634	44.87	XM_019528386	44.71	XM_008114101	45.4	XM_015414274	47.18	XM_020794695	43.59	XM_015813213	45.02	XM_007440153	44.03	XM_014061095	44.62	XM_007062589	42.67	XM_005302420	46.42	XM_014577153	37.18	XM_009686806	46.93	XM_013945117	39.69	XM_010221817	48.1	XM_005019206	39.05	XM_013193144	39.41	XM_015870898
LHX8	NM_001001933	46.55	XM_007887274	45.06	XM_006004822	40.51	XM_006634759	42.63	XM_018576879	47.85	NM_001015899	43.17	XM_006268956	46.09	XM_006021776	41.25	XM_019531636	41.68	XM_019528385	44.01	XM_008114104	44.4	XM_015414257	47.98	XM_020794709	46.62	XM_015813214	40.99	XM_007432608	47.14	XM_014061427	47.14	XM_007062590	39.18	XM_005302417	47.2	XM_006130406	41.49	XM_009686803	43.89	XM_013945089	46.13	XM_010216641	62.92	XM_013099215	40	XM_013193098	40.87	XM_015870892
SLC44A5	NM_001130058	37.08	XM_007887273	36.72	XM_006004818	37.69	XM_015355290	44.01	XM_018576880	46.18	NM_001126670	39.88	XM_006268953	41.86	XM_014519051	41.51	XM_019531637	41.34	XM_019528284	36.67	XM_008114107	39.5	XM_015414270	41.9	XM_020794688	39.39	XM_015813216	41.12	XM_007432609	37.85	XM_014061420	36.08	XM_007062564	36.98	XM_008171288	38	XM_025188339	39.37	XM_009673622	41.64	XM_013945087	42.05	XM_010216646	42.77	XM_005019208	36.63	XM_013193143	40.72	XM_015870851
ACADM	NM_000016	41.02	XM_007887272	42.59	XM_006004815	40.65	XM_015355412	50.43	XM_018576865	50.56	XM_002936083	41	XM_014593849	39.16	XM_014519052	37.13					XM_008114111	39.7	XM_015414236	40.83	XM_020794701	42.19	XM_015813217	39.54	XM_007438270	40.65			XM_007062565	44.08	XM_005302411	38.7	XM_006130409	38.08	XM_009673618	40.53	XM_013945121	37.45	XM_010216645	42.73	XM_021271158	37.28	XM_013201323	38.75	XM_015850894
RABGGTB	NM_004582	37.88	XM_007887271	38.41	XM_006004813	36.61	XM_015355117	42.62	XM_018576871	50.52	NM_001113165	41.42	XM_006276539	45.62	XM_006021763	39.67					XM_003223058	38.6	XM_015414253	37.65	XM_020794699	39.66	XM_015813218	35.69	XM_007438272	37.33	XM_014074344	34.63	XM_007062591	42.39	XM_008171287	38.8	XM_006130410	38.71	XM_009673620	39.03	XM_013945106	37.07	XM_010216644	44.3	XM_005019217	36.55	XM_013193099	38.4	XM_015870852
MSH4	NM_002440	36.99	XM_007887268	38.67	XM_014493794	39.97	XM_015350210	45.78	XM_018576863	47.58	XM_018093532	37.36			XM_025201813	36.98			XM_019501466	36.82	XM_008114112	39.4			XM_020794666	40.59	XM_015813204	38.46	XM_007428445	34.74			XM_007062592	37.1	XM_008171285	39.8	XM_025188342	39	XM_009673619	38.9	XM_013945104	40.17	XM_010216643	37.93	XM_021272258	37.84	XM_013193106	41.24	XM_015870846
ASB17	NM_080868	35.68	XM_007887269	44.97	XM_006004812	38.55	XM_006634763	54.89
ST6GALNAC3	NM_001160011	43.81	XM_007887267	38.86	XM_014493799	39.97	XM_006634764	39.96	XM_018570848	51.83	XM_002936087	38.64	XM_006276537	40.93	XM_014519047	45.33	XM_019531250	39.45	XM_019501467	40.01	XM_008114113	38.1	XM_015414235	42.02	XM_020794696	40.36	XM_015816349	40.87	XM_007428446	41.24	XM_014062182	41.15	XM_007062566	43.73	XM_005302401	40.16	XM_006117869	38.74	XM_009670752	40.71	XM_013960943	41.91	XM_010221239	42.82	XM_005010319	39.75	XM_013177879	47.14	XM_015870357
ST6GALNAC5	NM_001320273	40.69	XM_007887265	43.03	XM_005998932	40.29	XM_006634765	52.18	XM_018559859	53.07	NM_001172277	41.93	XM_006262626	46.38	XM_006021774	44.48	XM_019531249	38.48	XM_019501469	45.97	XM_008114115	44.9	XM_015414259	48.82	XM_020794707	44.49	XM_015816347	46.61	XM_007430958	45.68	XM_014073725	39.26	XM_007062567	48	XM_005302395	44.9	XM_006129593	39.13	XM_009670754	40.96	XM_013960938	41.88	XM_010221238	48.1	XM_013103962	43.4	XM_013177884	44.06	XM_015870355
PIGK	NM_005482	35.04	XM_007887264	41.49	XM_005998917	36.09	XM_015355132	49.2	XM_018559867	46.89	NM_001079241	40.08	XM_019489043	38.28	XM_006037172	37.28	XM_019531244	39.32	XM_019528326	37.86	XM_016994909	45.4	XM_015414247	40.22	XM_020794702	42.5	XM_015816348	35.79	XM_007432331	42.84	XM_014069087	41.31	XM_007062593	40.99	XM_005302399	38.45	XM_025187994	39.16	XM_009670793	43.59	XM_013960930	37.04	XM_010218365	39.29	XM_013103953	36.72	XM_013177832	38.86	XM_015870255
AK5	NM_012093	45.47	XM_007887263	39.9	XM_005998918	42.36	XM_006634767	50.97	XM_018559882	50.75	NM_001112994	39.54	XM_014593846	37.28	XM_025193601	36.7	XM_019530609	40.11	XM_019528327	36.07	XM_003223051	41	XM_015414258	43.24	XM_020794687	48.12	XM_015825144	47.82	XM_007432332	48.25	XM_014062444	45.93	XM_007062594	42.27	XM_008171282	42.93	XM_006129565	40.7	XM_009670794	39	XM_013960967	36.54	XM_010218367	44.23	XM_005010314	37	XM_013177877	42	XM_015870253
ZZZ3	NM_001308237	37.26	XM_007887259	41.91	XM_005998919	41.99	XM_015355349	53.63	XM_018559880	51.72	XM_002939644	41.66	XM_006262625	40.57			XM_019531240	40.93	XM_019501470	41.83	XM_008114117	40.2	XM_015414248	41.39	XM_020794672	41.13	XM_015818214	40.21	XM_015887321	39.8	XM_014069375	37.82	XM_007062568	40.64	XM_005302390	40.7	XM_006129566	41.14	XM_009670761	37.47	XM_013960966	41.18	XM_010218362	41.07	XM_005010315	39.27	XM_013177871	37.18	XM_015870247
USP33	NM_015017	39.9	XM_007887257	40.11	XM_014490177	41.75	XM_006634682	50.98	XM_018559860	46.88	NM_001016228	40.39	XM_014593840	40.14	XM_014518995	40.24	XM_019531231	41.61	XM_019501473	41.99	XM_016994871	41.4	XM_015414252	38.67	XM_020794685	39.08	XM_015818213	35.54	XM_007423810	37.43	XM_014069396	36.06	XM_007062571	38.82	XM_005302386	39.22	XM_025187981	39.33	XM_009670763	38.91	XM_013960956	38.87			XM_005010311	39.84	XM_013177868	39.62	XM_015869962
FAM73A	NM_001270384	36.13	XM_007887255	42.38	XM_005998925	38.95	XM_015355379	53.6	XM_018559862	46.09	NM_001126671	39.37	XM_006262623	38.27	XM_006021602	38.18	XM_019531236	39.24	XM_019501496	41.59	XM_003223077	39.4	XM_015414254	39.85	XM_020794700	40.75	XM_015818212	35.72	XM_007423812	38.73	XM_014069415	35.64	XM_007062572	41.33	XM_008171279	38.43			XM_009670767	38.25	XM_013960979	37.42	XM_010226620	41.99	XM_005010310	36.28	XM_013177875	37.53	XM_015870001
NEXN	NM_001172309	37.91	XM_007887251	38.63	XM_014490182	36.87	XM_015355244	49.51	XM_018559874	45.51	XM_002939643	42.06	XM_014593835	39.63	XM_006021603	35.45	XM_019531222	36.91	XM_019501485	37.3	XM_008114125	40.7	XM_015414265	40.75	XM_020794716	40.25	XM_015818205	36.74	XM_007423813	38.97	XM_014069485	36.07	XM_007062573	38.95	XM_008171259	41.08	XM_006129579	40.72	XM_009670774	36.65	XM_013960951	37.95	XM_010226621	40.84	XM_005010299	35.63	XM_013177889	36.4	XM_015869969
FUBP1	NM_001303433	45.45	XM_007887250	46.16	XM_005998928	40.81	XM_015355255	41.31	XM_018559870	45.88	NM_203962	42.16	XM_014593827	38.69	XM_014518986	39.61	XM_019530608	42.9	XM_019501478	42.56	XM_016994875	39.1	XM_015414260	39.7	XM_020794712	38.43	XM_015818201	37.12	XM_007423819	39.85	XM_014069426	36.58	XM_007062575	46.66	XM_008171272	37.75	XM_025187991	41.15	XM_009670768	38.29	XM_013960944	45.67	XM_010226624	44.64	XM_013104201	43.08	XM_013177890	44.35	XM_015869986
DNAJB4	NM_001317099	32.53	XM_007887248	45.91	XM_005998930	37.47	XM_006634684	51.57	XM_018559865	46.51	NM_001102934	37.7	XM_014593837	39.19	XM_006021613	39.57	XM_019531218	38.44	XM_019501497	38.7	XM_003223080	38.2	XM_015414240	39.29	XM_020794725	40.09	XM_015818200	35.3	XM_007423827	34.28	XM_014069504	34.65	XM_007062583	42.41	XM_005302375	40.92	XM_014576777	38.87	XM_009670781	38.98	XM_013960978	43.57	XM_010226627	38.34	XM_005010296	40.12	XM_013177983	42.7	XM_015870004
GIPC2	NM_001304725	34.04	XM_007887247	37.74	XM_005998929	38.27	XM_006634685	49.13	XM_018559864	49.33	NM_001126797	35.52	XM_014593823	40.77	XM_025201649	34.09	XM_019531217	35.74	XM_019501500	35.17	XM_003223081	43.9	XM_015414256	48.14	XM_020794708	37.43	XM_015818217	43.6	XM_007423829	38.55	XM_014069534	38.92	XM_007062585	38.75	XM_005302373	43.38	XM_025187980	32.52	XM_009670784	38.46	XM_013960985	35.45	XM_010226628	44.88	XM_005010295	39.52	XM_013177821	35.21	XM_015870003
PTGFR	NM_000959	36.9	XM_007887243	39.69	XM_005998933	40.11	XM_006634772	51.07	XM_018559868	45	NM_001128018	36.07	XM_019489192	41.16	XM_006021617	38.66	XM_019531216	40.44	XM_019501501	40.53	XM_008114136	38.5	XM_015416464	36.99	XM_020815265	39.32	XM_015818198	31.33	XM_007423830	34.71			XM_007065714	38.83	XM_005302372	40.56	XM_006136304	39.19	XM_009670785	39.21	XM_013960983	39.19	XM_010217149	39.98	XM_005010291	39.45	XM_013178053	36.92	XM_015870439
IFI44L	NM_006820	37.7	XM_007887242	36.66			XM_015355751	35.98					XM_006269587	38.51	XM_025201617	37.24	XM_019531213	36.38	XM_019501502	37.2	XM_008114139	38.3	XM_015416463	43.51	XM_020815266	41.63									XM_008171291	42.94	XM_014580178	42.19
ADGRL4	NM_022159	35.4	XM_007887237	41.34	XM_014490197	35.41	XM_015355745	34.6	XM_018559869	43.72	XM_012961515	37.71	XM_014593820	38.73	XM_014518997	37.79	XM_019531211	37.55	XM_019501503	37.99	XM_008114144	39	XM_015407104	38.48	XM_020812570	41.72	XM_015813619	40.13	XM_007432858	39.06	XM_014064775	39.7	XM_007065717	37.77	XM_005302364	39.17	XM_006136307	36.58	XM_009669036	40.11	XM_013960981	37.33	XM_010217128	40.6	XM_005010286	40.92	XM_013177987	37.08	XM_015870366
ADGRL2	NM_001297704	40.26	XM_007887239	38.74	XM_014492950	40.68	XM_015355713	43.33	XM_018553128	44.32	XM_018093369	42.73	XM_014593816	41.16	XM_006021619	42.1	XM_019531198	41.25	XM_019501504	40.83	XM_008114145	45.3	XM_015429414	45.21	XM_020800144	43.62	XM_015815681	42.54	XM_007431548	42.52	XM_014055707	44.89			XM_008171234	44.43	XM_025188120	42.29	XM_009668976	40.99	XM_013961426	43.47	XM_010213216	44.09	XM_005030980	44.75	XM_013177895	42.76	XM_015870263
TTLL7	NM_024686	41.01	XM_007887225	40.18	XM_005993865	39.84	XM_015355704	41.75	XM_018553127	48.06	NM_001142660	38.16	XM_006259042	40.05	XM_025211526	40.86	XM_019531196	38.92	XM_019501513	38.85	XM_008114158	42.2	XM_015419389	42.17	XM_020795060	41.34	XM_015823221	40.56	XM_007421373	41.85	XM_014059383	41.4	XM_007068727	40.74	XM_008166619	41.77	XM_014572107	40.35	XM_009673237	37.36	XM_013961423	39.36	XM_010219137	41.29	XM_005022272	37.31	XM_013177965	37.05	XM_015870195
PRKACB	NM_001242857	35.57	XM_007887221	38.6	XM_005993841	36.85	XM_015355706	38.94	XM_018553134	45.81	NM_001171196	38.87	XM_006259041	36.85	XM_006030009	36.59	XM_019531191	34.62	XM_019501516	35.76	XM_008114164	36.5	XM_015419398	40	XM_020795064	36.87	XM_015823222	35.22	XM_007421375	37.54			XM_007068728	36.28	XM_005294437	35.93	XM_006120294	35.41	XM_009673235	34.98	XM_013961422	35.76	XM_010219139	39.48	XM_005022279	35.26	XM_013177897	35.6	XM_015870205
SAMD13	NM_001010971	42.03	XM_007887219	44.69			XM_006634977	40.08	XM_018561869	46.6	NM_001113817	36.37	XM_014593877	34.43	XM_006030015	41.25	XM_019531187	39.14	XM_019501521	38.89	XM_008114168	36.6	XM_015419394	40.69	XM_020795026	42.51			XM_015889338	40.88	XM_014059379	42.92	XM_007068729	34.94	XM_005294441	37.66	XM_025183189	38.67	XM_009673233	35.24	XM_013961417	35.77	XM_010211999	34.4	XM_005022282	42.14	XM_013178027	35.32	XM_015870379
DNASE2B	NM_021233	42.14	XM_007887215	38.77			XM_006634981	42.64	XM_018561853	46.72	NM_001011305	35.9	XM_006259039	43.05	XM_006030012	43.51	XM_019531184	43.88	XM_019501520	43.45	XM_003223060	40.4	XM_015419396	41.54	XM_020795041	38.92							XM_007068730	43.71	XM_005294444	42.41	XM_006120288	41.88	XM_009673224	44.88	XM_013961219	42.45	XM_010211997	46.41	XM_021274330	46.87	XM_013177958	48.09	XM_015870376
RPF1	NM_025065	39.75	XM_007887211	44.89	XM_005993846	39.09	XM_015356304	44.84	XM_018561860	48.1	NM_001171540	40	XM_006277514	44.13	XM_006030014	44.12	XM_019531183	43.32	XM_019501525	44.63	XM_003223061	43.3	XM_015419400	43.91	XM_020795069	42.07	XM_015813423	41.25	XM_007421380	36.9	XM_014073041	37.29	XM_007068769	45.6	XM_005294446	42.62	XM_006120286	45.55	XM_009673252	39.2	XM_013961416	38.44	XM_010212005	46.43	XM_013102179	39.41	XM_013177835	38.37	XM_015870417
GNG5	NM_005274	51.52	XM_007887212	43.6	XM_005993847	36.58	XM_006635060	40.27	XM_018561864	49.39	NM_001171605	39.88	XM_006277513	47.95	XM_025211519	39.25	XM_019530606	39.85	XM_019528331	39.9	XM_003223091	47	XM_015419401	47.59	XM_020795050	47.1	XM_015813424	34.99			XM_014073042	40.6	XM_007068770	41.51	XM_005294445	50.09	XM_025183171	43.02	XM_009673251	39.57	XM_013961183	40.36	XM_010212004	39.18	XM_013102181	46.62	XM_013177836	51.61	XM_015870418
SPATA1	NM_001310156	38.38	XM_007887207	42.28	XM_005993848	37.08	XM_006635272	44.53	XM_018561852	48.41	XM_002931696	38.2	XM_019489036	39.29	XM_006030016	39.8	XM_019531182	39.16	XM_019501526	39.7	XM_008114174	37.2	XM_015419387	39.58	XM_020795046	39.32	XM_015813413	36.28	XM_015889316	36.64	XM_014073043	36.05	XM_007068731	39.35	XM_008166609	37.26	XM_025183186	38.81	XM_009673221	38.9	XM_013961182	40.02	XM_010211996	40.16	XM_005022285	40.75	XM_013177954	38.33	XM_015870395
CTBS	NM_004388	34.52	XM_007887209	41.21	XM_005993867	39.92	XM_015355912	47.15	XM_018561870	50.17	NM_001011500	43.38	XM_019489041	41.32	XM_025215760	48.46	XM_019531181	46.16	XM_019501527	45.97	XM_003223063	45.1	XM_015419392	44.29	XM_020795044	48.77							XM_007068732	46.72	XM_005294449	40.43	XM_006120305	37.93	XM_009673250	40.14	XM_013961181	40.39	XM_010212003	50.17	XM_005022320	40.19	XM_013177957	43.84	XM_015870399
SSX2IP	NM_001166293	36.31	XM_007887205	37.73	XM_005993869	38.61	XM_006634825	40.87	XM_018561858	45.81	XM_002931699	38.71	XM_014594583	41.27	XM_006033843	36.81	XM_019531177	37.64	XM_019501530	41.48	XM_008114175	42.9	XM_015419390	41.06	XM_020795079	40.7	XM_015813421	38.67	XM_007421382	38.98	XM_014072353	36.53	XM_007068733	37.56	XM_008166610	38.37	XM_014572097	35.93	XM_009673220	38.34	XM_013961216	39.31	XM_010211995	36.72	XM_005022322	38.32	XM_013178010	38	XM_015870428
LPAR3	NM_012152	50.92	XM_007887204	35.8	XM_005993851	40.49	XM_015355393	39.89	XM_018561865	47.94	XM_002931673	42.76	XM_006277511	41.42	XM_006033848	42.32	XM_019531175	40.13	XM_019501535	42.19	XM_003223065	44.1	XM_015419391	45.34	XM_020795033	44.29	XM_015813420	40.05	XM_007421386	43.88	XM_014053050	39.81	XM_007068734	42.6	XM_005294453	44.97	XM_006120276	40.44	XM_009673219	43.28	XM_013961215	44.41	XM_010211992	46	XM_005022295	42.85	XM_013178046	44.61	XM_015870453
MCOLN2	NM_153259	43.04	XM_007887201	38.71	XM_014487161	35.61	XM_015355388	40.69	XM_018561857	45.29	XM_002931693	37.69	XM_006277510	39.19	XM_014524807	37.98	XM_019531171	38.95	XM_019501536	39.61	XM_003223066	41.4	XM_015410500	39.97	XM_020795054	43.91	XM_015813425	37.4	XM_015889351	37.87	XM_014052589	35.49	XM_007068735	38.68	XM_008166613	38.34	XM_006120274	38.6			XM_013961179	38.49	XM_010211994	39.13	XM_005022297	39.57	XM_013178025	40.83	XM_015870444
WDR63	NM_001288563	40.64	XM_007887199	41.54	XM_014487152	38.93	XM_015355120	44.49	XM_018561846	47.85	NM_001126956	41.24	XM_014594605	40.14	XM_006033852	39.18	XM_019531165	40.42	XM_019501538	39.51	XM_003223068	40.8	XM_015410497	41.54	XM_020795024	42.59	XM_015813419	40.35	XM_007437564	40.6	XM_014052095	41.45	XM_007068737	39.66	XM_005294456	39.63	XM_006120271	39.01	XM_009673212	39.85	XM_013961415	38.9	XM_010222963	39.49	XM_005022323	41.15	XM_013178007	39.89	XM_015870420
MCOLN3	NM_001253693	39.72	XM_007887200	36.49	XM_014487155	37.86	XM_006634821	42.21	XM_018561861	43.85	NM_001016804	38.77	XM_014594603	39.54	XM_006033851	40.32	XM_019531167	39.32	XM_019501547	40.52	XM_016994895	39.2	XM_015410499	39.94	XM_020795071	39.39	XM_015813409	39.8	XM_007421393	42.03	XM_014072315	41.91	XM_007068773	39.95	XM_005294460	39.67	XM_006120272	38.95	XM_009673214	41.39	XM_013961177	41.13			XM_005022299	42.92	XM_013178008	43.09	XM_015870424
SYDE2	NM_032184	43.43	XM_007887198	45.2	XM_005993873	40.12	XM_015355285	49.08	XM_018561874	51.67	XM_002931674	42.65	XM_019489038	43.91	XM_025215745	39.63	XM_019531170	39.69	XM_019501541	42.61	XM_003223069	48.1	XM_015410496	48.08	XM_020795040	48.36	XM_015813408	49.33	XM_007437562	47.83	XM_014058331	39.6	XM_007068774	44.12	XM_008166627	44.49	XM_025183170	41.4	XM_009673247	43.24	XM_013961176	44.89	XM_010222974	50.17	XM_021274343	50.61	XM_013177838	52.63	XM_015870308
C1ORF52	NM_198077	39.08	XM_007887197	41.25	XM_005993855	42.31	XM_006634818	42.53	XM_018561866	49.89	NM_001015959	38.35	XM_014594593	45.31	XM_006033853	42.91	XM_019531163	46.62	XM_019528333	44.03	XM_003223070	50.2	XM_015410501	44.52	XM_020795080	49.2	XM_015813418	35.57	XM_007437563	45.76	XM_014058344	41.77	XM_007068775	41.74	XM_005294464	48.96	XM_014572081	35.96									XM_013177839	47.12	XM_015870309
BCL10	NM_001320715	40.68	XM_007887196	42.16	XM_005993856	41.46	XM_006634714	41.59	XM_018561868	48.76	NM_001015777	36.17	XM_014594606	40.6	XM_025215757	39.56	XM_019530603	39.66	XM_019501550	43.46	XM_003223071	40.4	XM_015410498	39.32	XM_020795032	49.14	XM_015813416	34.38	XM_007437565	34.63	XM_014058345	35.82	XM_007068738	40.15	XM_005294465	39.48	XM_025183169	36.14	XM_009673206	36.87	XM_013961214	38.47	XM_010222986	43.8	XM_005022324	37.58	XM_013178013	39.38	XM_015870181
DDAH1	NM_001134445	40.87	XM_007887189	36.82	XM_005993858	40.83	XM_006634715	42.26	XM_018561854	52.17	NM_001127052	40.36	XM_006277506	43.95	XM_006033854	40.4	XM_019530602	43.63	XM_019528335	42.53	XM_016994897	42.7			XM_020795036	45	XM_015813415	50.98	XM_007435549	40.49	XM_014073191	36.92	XM_007068739	47.93	XM_005294468	42.31	XM_006120266	42.21	XM_009673207	41.97	XM_013961414	40.82	XM_010222995	42.18	XM_005022304	40.81	XM_013177904	49.09	XM_015870178
CYR61	NM_001554	50.24	XM_007887195	43.3	XM_005993863	37.51	XM_006634716	49.02	XM_018561871	44.42	NM_001105514	40.27	XM_006277505	44.22	XM_006033855	49.97	XM_019531162	49.34	XM_019501551	49.4	XM_008114189	47.4	XM_015416699	47.98	XM_020795035	46.87	XM_015818997	43.48	XM_007444711	44.17	XM_014058332	44	XM_007068740	45.8	XM_005294467	44.52	XM_006120263	43.74	XM_009673244	51.22	XM_013961174	45.9	XM_010226237	52.52	XM_013102178	47.99	XM_013177907	54.86	XM_015870176
ZNHIT6	NM_001170670	37.81	XM_007887186	41.71	XM_005993864	40.13	XM_015355242	43.91	XM_018561845	45.77	XM_002931701	39.98	XM_014594597	56.08	XM_006033856	51.31	XM_019531160	55.04	XM_019501552	51.79	XM_003223038	39.5	XM_015416714	38.93	XM_020795052	40.34	XM_015818998	39.09	XM_007424114	40.33	XM_014058346	34.84	XM_007068776	44.62	XM_008166628	34.79	XM_006120261	34.96	XM_009673203	39.59	XM_013961410	38.12	XM_010226236	42.75	XM_021274344	38.74	XM_013178001	42.56	XM_015870177
COL24A1	NM_152890	44.4	XM_007887351	45.68	XM_006005544	44.08	XM_015355241	55.53	XM_018561867	44.11	NM_001079401	46.67	XM_006277520	47.39	XM_014524810	44.86	XM_019531158	46.63	XM_019501555	46.39			XM_015416682	48.76	XM_020795023	46.42	XM_015818999	45.74	XM_007424125	48.28	XM_014058325	39.74	XM_007068777	49.67	XM_008166600	44.81	XM_025183174	47.06	XM_009673243	49.52	XM_013961409	48.15	XM_010226234	51.55	XM_005022307	46.47	XM_013177986	46.88	XM_015870173
ODF2L	NM_001007022	38.38	XM_007887185	40.8	XM_006005537	36.23	XM_015355335	46.26			XM_002931646	38.92	XM_019489063	41.07	XM_006037206	38.21	XM_019531155	37.02	XM_019501557	36.92	XM_008109301	41.3	XM_015416729	39.64	XM_020795070	42.06	XM_015819001	37.65	XM_007424118	38.46			XM_007068742	37.69	XM_008166602	38.22	XM_006120256	35.97	XM_009673197	38.89	XM_013961400	36.37	XM_010226243	36.87	XM_013102223	36.27	XM_013178032	37.1	XM_015870449
CLCA2	NM_006536	39.77					XM_015355166	46.47					XM_006277518	41.43	XM_025194049	40.75	XM_019531153	39.27	XM_019501559	39.05			XM_015416707	40.27	XM_020795075	44.2	XM_015819002	39.83	XM_015887374	40.14	XM_014066429	37.21	XM_007068778	42.23	XM_005294470	41.77			XM_009673242	41.93			XM_010226244	44.52					XM_015869919
CLCA4	NM_012128	37.56	XM_007887184	41.22	XM_006005543	39.2	XM_006634814	50.66					XM_019479034	39.62	XM_006037640	40.33			XM_019528336	39.4			XM_015416683	41.13	XM_020795051	41.9			XM_007424127	38.06					XM_005298308	41.16			XM_009673196	38.54					XM_005029260	39.05			XM_015870419
SH3GLB1	NM_001206651	39.43	XM_007887183	41.55	XM_014496166	41.85	XM_015355165	54.36	XM_018555902	43.99	NM_001016072	42.04	XM_019479033	39.39	XM_014526764	39	XM_019531150	38.58	XM_019501561	38.98	XM_008109293	38.7	XM_015416700	41.09	XM_020794566	38.87	XM_015828581	40.09	XM_007423786	41	XM_014066428	37.71	XM_007068744	39.25	XM_005298089	45.06	XM_006120251	38.29	XM_009673195	39.15	XM_013961398	39.28	XM_010226242	40.8	XM_021278552	39.57	XM_013177991	39.14	XM_015870182
HS2ST1	NM_001134492	46.15	XM_007887350	36.57	XM_006008569	37.77	XM_015355270	52.94	XM_018555914	45.47	NM_001126991	42.55	XM_006277500	37.42	XM_025216358	35.62	XM_019531148	40.08	XM_019501567	37.15	XM_008109291	41.1	XM_015416684	42.77	XM_020794577	37.4	XM_015819828	40.16	XM_007423784	37.57	XM_014055245	34.72	XM_007068781	41.44	XM_005298095	37.94	XM_006120249	37.34	XM_009673194	38.16	XM_013961396	34.82	XM_010228737	39.19	XM_013108327	38.38	XM_013177962	37.56	XM_015870191
LMO4	NM_006769	43.84	XM_007887181	41.89	XM_006008567	41.39	XM_015355279	51.34	XM_018555913	49.94	NM_001004922	46.66	XM_019479032	69.6	XM_006034386	49.44	XM_019531147	52.13	XM_019501568	56.08	XM_003220108	48.3	XM_015416706	50.63	XM_020794576	41.42	XM_015816827	51.64	XM_007423783	51.74	XM_014062094	41.23	XM_007068748	48.01	XM_005298097	43.32	XM_006120248	53.08	XM_009673239	44.01	XM_013961395	48.83	XM_010228736	50.4					XM_015870316
PKN2	NM_001320707	37.67	XM_007887348	38.56	XM_014489453	42.06	XM_015355238	51.5	XM_018561385	46.4	XM_004913726	42.94	XM_006276367	40.35	XM_025214021	37.52	XM_019531146	42	XM_019528337	37.76	XM_016993189	40	XM_015429781	40.93	XM_020794567	37.99	XM_015827568	40.94	XM_007423639	38.22	XM_014063746	37.98	XM_007068782	41.18	XM_005298100	38.12	XM_014580734	38.27	XM_009682567	39.23	XM_013961394	38.53	XM_010224373	42.11	XM_021278555	39.56	XM_013177981	39.68	XM_015870063
GTF2B	NM_001514	39.31	XM_007887177	38.68	XM_005997688	42.84	XM_006634711	49.58	XM_018561386	45.16	NM_001016277	39.08	XM_006276368	40.95	XM_006032317	40.36	XM_019531145	40.52	XM_019501569	40.39	XM_003220107	42.6	XM_015429779	43.84	XM_020794594	43.69	XM_015827567	39.44	XM_007423638	38.03	XM_014063747	37.02	XM_007068749	43.04	XM_005298110	40.34	XM_014580745	39.06	XM_009682565	37.12	XM_013961173	38.97	XM_010224374	41.7	XM_005029265	43.14	XM_013178002	40.09	XM_015870085
KYAT3	NM_001008661	43.14	XM_007887178	42.74	XM_005997690	35.74	XM_015355303	54.78	XM_018561388	42.67	NM_001102788	38.97	XM_014599757	40.39	XM_025214027	40.22	XM_019531140	40.44	XM_019501571	40.65	XM_003220114	41	XM_015429777	43.09	XM_020794557	40.29	XM_015827569	38.57	XM_007423636	42.3	XM_014062831	38.64	XM_007068750	42.42	XM_005298103	42.87	XM_025178598	41.93	XM_009682561	39.49	XM_013961389	37.45	XM_010224375	41.59	XM_021278557	38.72	XM_013178016	37.18	XM_015870073
GBP1	NM_002053	42.75			XM_014489653	46.96	XM_006641525	43.88	XM_018575881	46.97	NM_001016773	43.62	XM_019497643	64.48	XM_006038105	65.51	XM_019541205	52.86			XM_008124492	65.1	XM_015409388	46.81	XM_020814444	50.59					XM_014075594	47.68	XM_007069671	63.49	XM_008176360	66.78
GBP2	NM_004120	41.78									NM_001078799	43.48																					XM_007069672	67.09
GBP4	NM_052941	41.64			XM_014489637	51.27			XM_018570158	47.41			XM_019480136	56.12	XM_014527014	65.11	XM_019541203	56.7			XM_016999125	64.6			XM_020814442	47.23
GBP5	NM_001134486	44.98	XM_007908780	50.55							NM_001126772	42.2	XM_019497644	65.51									XM_015409380	51.94	XM_020778948	52.26							XM_007069671	63.49	XM_008177770	50
GBP6	NM_001320257	42.05							XM_018575782	44.38	NM_001127156	46.21	XM_019479903	65.95			XM_019541189	65.67			XM_016999087	64	XM_015409381	51.46					XM_007444570	49.74
LRRC8B	NM_001134476	38.69	XM_007887176	37.67	XM_005997693	38.86			XM_018561402	40.52	XM_002941126	38.96	XM_006265700	38.4	XM_025214025	39.66	XM_019531137	38.27	XM_019501577	35.38	XM_008109283	38.1	XM_015429780	40.71	XM_020794565	38.81	XM_015827572	38.92	XM_007423634	36.17	XM_014062822	39.52	XM_007068751	38.09	XM_008168933	37.67	XM_025178591	38.46	XM_009682558	37.33	XM_013961212	37.84	XM_010224377	38.65	XM_005029271	37.56	XM_013177975	37.02	XM_015870067
LRRC8C	NM_032270	38.02	XM_007887175	37.34	XM_014489457	36.2	XM_006634709	50.66	XM_018561400	38.66	XM_004913727	41.13	XM_006265698	40.12	XM_006032322	38.59	XM_019531136	37	XM_019501579	36.86	XM_008109282	43.2	XM_015429776	43.22	XM_020794580	40	XM_015827874	39.68	XM_007423633	38.19	XM_014062842	39.57	XM_007068752	37.55	XM_005298113	38.16	XM_006137293	40.28	XM_009682557	41.8	XM_013961388	41.1	XM_010226020	41.65	XM_005029272	39.34	XM_013177976	43.8	XM_015870066
LRRC8D	NM_001134479	43.16	XM_007887347	38.41	XM_005997697	35.83	XM_015355291	47.1	XM_018561397	39.44	NM_001126881	38.2	XM_014599732	41.53	XM_014524027	40.41	XM_019531135	38.99	XM_019501580	40.37	XM_003220105	41.4	XM_015420185	42.95	XM_020794585	44.9	XM_015824627	40.19	XM_007427587	37.83	XM_014069391	38.93	XM_007068753	39.23	XM_005298115	42.12	XM_006137298	41.19	XM_009682550	43.4	XM_013961387	41.61	XM_010226019	43.72	XM_005029273	43.05	XM_013177945	42.52	XM_015870241
ZNF326	NM_001320185	36.31	XM_007887173	40.29	XM_005997696	41.06	XM_015355397	49.93	XM_018561393	44.21	NM_001016086	41.85	XM_006265696	41.23	XM_014524025	40.1	XM_019531134	42.68	XM_019501581	43.33	XM_008109275	44.7	XM_015420188	43.78	XM_020794540	43.51	XM_015824626	43.97	XM_007427583	40.71	XM_014071193	42.01	XM_007068759	41.19	XM_008168936	42.92	XM_014580737	40.71	XM_009682553	40.2	XM_013961386	41.32	XM_010226018	41.94	XM_005029275	42.23	XM_013177964	43.22	XM_015870243
BARHL2	NM_020063	61.3	XM_007887172	54.88	XM_006001081	49.4	XM_006634703	48.06	XM_018560300	52.2	XM_012962445	49.42	XM_006275079	67.17	XM_014519078	65.87	XM_019531647	65.58	XM_019528375	65.47			XM_015420187	66.75	XM_020794595	60.66			XM_007430037	58.88	XM_014054239	59.85	XM_007068760	59.38	XM_005298118	59.01	XM_006137300	54.16					XM_010225857	66.21					XM_015869915
ZNF644	NM_016620	34.92	XM_007887169	37.48	XM_006001080	35.97	XM_015355378	50.69	XM_018560303	39.11	XM_012962446	37.01	XM_014599722	36.4	XM_006021809	36.13	XM_019531131	36.32	XM_019501583	36.4	XM_016993185	37.7	XM_015420194	37.8	XM_020794543	36.57	XM_015823997	36.96	XM_007438265	37.29	XM_014056591	36.93	XM_007068761	35.66	XM_008168938	35.33	XM_025178587	39.02	XM_009682546	36.32	XM_013961383	36.34	XM_010225854	36.64	XM_005026525	35.12	XM_013186545	36.47	XM_015870297
HFM1	NM_001017975	34.81	XM_007887346	37.41	XM_014491488	38.22	XM_015355373	44.26	XM_018560296	40.07	NM_001078915	35.23	XM_019479031	36.44	XM_025201902	37.06	XM_019531127	34.7	XM_019501590	34.72	XM_016993178	36.6	XM_015420183	37.94	XM_020807125	37.25	XM_015824102	36.08	XM_007439511	36.21	XM_014056497	35.43	XM_007068764	34.29	XM_005298310	39.31	XM_025178599	34.13	XM_009682545	36.18	XM_013961211	35.39	XM_010222896	36.48	XM_021276941	35.52	XM_013186516	38.71	XM_015870388
CDC7	NM_001134419	38.02	XM_007887168	39.42	XM_006001077	38.63	XM_006634804	59.79	XM_018560295	42.89	NM_001016581	38.89	XM_014599713	40.5	XM_006021811	40.17	XM_019531122	41.16	XM_019501593	40.59	XM_003220101	40.4	XM_015420186	41.5	XM_020807154	41.89	XM_015824103	44.28	XM_015888054	42.65	XM_014056637	43.73	XM_007058874	40.4	XM_005298124	40.53	XM_006137312	38.91	XM_009682544	40.81	XM_013961376	40.46	XM_010222895	43.89	XM_005026529	40.37	XM_013186550	40.55	XM_015870392
TGFBR3	NM_001195683	43.7	XM_007887166	36.47	XM_006001073	39.66	XM_015355227	51.5	XM_018565083	44.93	XM_004913724	39.47	XM_006275071	39.91	XM_006021812	38.62	XM_019531116	38.89	XM_019501595	43.08	XM_016993176	40.8	XM_015420182	44.14	XM_020807117	46.81	XM_015814700	44.08	XM_007428108	45.01	XM_014056751	44.08	XM_007058895	44.21	XM_008168939	41.54	XM_006137316	42.23	XM_009682539	39.5	XM_013961375	41.88	XM_010222903	45.9	XM_005026531	39.31	XM_013186548	43.06	XM_015870365
BRDT	NM_001242805	38.98	XM_007887345	40.38	XM_006001071	37.67	XM_015355293	54.1	XM_018565078	42.58	XM_012962441	37.7	XM_006275070	37.12	XM_025201920	38.46	XM_019530601	40.35	XM_019501601	39.55	XM_016993169	40.2	XM_015420180	42.61	XM_020807158	40.56							XM_007058896	39.71	XM_005298311	38.4	XM_006137322	38.56	XM_009682538	40.2	XM_013961172	39.99	XM_010222902	41.06	XM_021276966	37.97	XM_013186705	39.11	XM_015870414
EPHX4	NM_173567	43.94	XM_007887344	40.05	XM_006001068	35.2	XM_006634801	56.47	XM_018565080	41.39	XM_002933805	41.79	XM_006275069	42.89	XM_025201873	40.08	XM_019531115	41.32	XM_019501603	41.7	XM_008109246	48.6	XM_015420179	63.69	XM_020807126	43.22	XM_015810909	39.43	XM_007430877	45.55			XM_007058875	43.51	XM_005298127	46.08	XM_025178600	39.76	XM_009682536	42.11	XM_013961374	37.8	XM_010222901	42.59	XM_013106070	41.25	XM_013186741	41.32	XM_015870416
BTBD8	NM_183242	43									XM_002933795	38.82															XM_015819057	38.96									XM_006137324	41.27	XM_009682577	41.36			XM_010222900	38.11
KIAA1107	NM_015237	37.56	XM_007887161	41.81	XM_014483951	39.84	XM_015355163	63.5	XM_018565085	41.34	XM_002933795	38.82	XM_006275080	40.95	XM_025201888	37.63	XM_019531114	39.06	XM_019501604	40.38	XM_008109245	41.1	XM_015421461	40.21	XM_020807152	41.3	XM_015819058	40.47	XM_015888554	38.75	XM_014074574	40.41	XM_007058897	39.18	XM_008168951	37.98	XM_006114171	36.33	XM_009682533	38.33	XM_013961171	38.01	XM_010222893	38.82	XM_013106049	38.65	XM_013186674	38.11	XM_015870374
C1ORF146	NM_001012425	33.42	XM_007887157	42.82	XM_006001602	39.9	XM_015355236	44.52	XM_018565084	41.67	XM_004914274	40.33	XM_006278891	38.11	XM_006021822	41.57	XM_019531113	40.31	XM_019528338	38.87	XM_008109243	34.7	XM_015421458	38.64	XM_020807148	37.2	XM_015819052	35.48	XM_007430882	35.91			XM_007058898	40.29	XM_005298132	39.77	XM_025180226	40.56	XM_009682532	34.06	XM_013961372	37.85	XM_010222892	40.22	XM_005026535	39.89	XM_013186690	37.25	XM_015870364
GLMN	NM_001319683	35.45	XM_007887159	37.2	XM_014491798	37.4	XM_015355161	56.27	XM_018565079	42.17	XM_002933796	37.68	XM_014599737	36.04	XM_006021823	35.47	XM_019531109	35.53	XM_019501607	35.8	XM_003220096	37.4	XM_015421470	40.9	XM_020807146	38.8	XM_015819051	35.81	XM_007430883	36.88	XM_014053625	32.77	XM_007058876	36.98	XM_005298130	36.71	XM_006114169	39.01	XM_009682528	36.11	XM_013961368	37.63	XM_010222891	36.95	XM_021276972	36.37	XM_013186686	38.08	XM_015870361
RPAP2	NM_024813	40.01	XM_007887155	42.42	XM_014491797	36.08	XM_015355235	57.72	XM_018565077	41.75	XM_002933804	39	XM_014599739	36.71	XM_006021824	36.48	XM_019531107	37.43	XM_019501605	36.78	XM_003220095	42.3	XM_015421471	42.95	XM_020807149	43.29	XM_015819059	40.18	XM_007430879	38.09	XM_014073126	42.31	XM_007058899	39.11	XM_008168940	39.49	XM_025180225	39.25	XM_009682576	36.57	XM_013961170	39.26	XM_010222899	38.96	XM_005026562	38.6	XM_013186514	38.57	XM_015870360
GFI1	NM_001127215	55.34	XM_007887154	51.99	XM_014491800	41.84	XM_015355180	50.53	XM_018565076	48.7	XM_002933803	42.51	XM_014599668	51.36	XM_006021858	53.66	XM_019531106	45.94	XM_019501609	51.26	XM_003220094	52.7	XM_015421466	56.44	XM_020807160	56.31	XM_015819060	53.03	XM_015888556	50.73	XM_014073207	58.09	XM_007058877	54.88	XM_008169018	54.47	XM_006114175	48.39	XM_009682575	50.75	XM_013961169	60.7	XM_010222898	56.7	XM_013106014	48.13			XM_015870363
EVI5	NM_001308248	37.14	XM_007887153	39.34	XM_006001596	39.5	XM_015355160	54.51			XM_002933802	43.07	XM_014599690	37.87	XM_006021832	38.38	XM_019531104	39.05	XM_019501611	38.92	XM_008109238	40	XM_015421459	40.73			XM_015819063	39.59	XM_007437506	41.75			XM_007058879	38.86	XM_005298136	39.2	XM_014569057	40.98	XM_009682526	41.75	XM_013961354	39.7	XM_010222897	41.23	XM_005026536	39.24	XM_013186620	40.04	XM_015869926
RPL5	NM_000969	45.02	XM_007887152	43.27	XM_014491790	42.96	XM_015355186	56.05	XM_018570911	50.19	NM_203550	45.61	XM_019479030	43.57	XM_025201874	44.23	XM_019531103	46.87	XM_019501613	43.7	XM_003220082	46.7	XM_015421460	46.85	XM_020807144	46.18	XM_015819053	45.26	XM_007437505	44.4	XM_014065764	44.92	XM_007058881	43.98	XM_005298144	46.26	XM_006114163	42.89	XM_009682574	43.37	XM_013961365	42.62	XM_010216151	44.64	XM_005026538	42.79	XM_013186679	41.99	XM_015869958
FAM69A	NM_001006605	38.88	XM_007887151	40.53	XM_014491789	35.01	XM_006634694	57.41	XM_018570914	43.91	NM_001097382	39.38	XM_006265552	37.91	XM_006021834	38.06	XM_019531100	38.09	XM_019501614	37.76	XM_008109237	45.3	XM_015421464	44.9	XM_020807131	39.41	XM_015819054	37.42	XM_007437504	35.6	XM_014065754	34.12	XM_007058883	36.54	XM_005298146	36.29	XM_006114162	36.56	XM_009682520	38.43	XM_013961367	36.45	XM_010216138	37.45	XM_005026539	37.85	XM_013186677	35.81	XM_015869955
MTF2	NM_001164391	37.55	XM_007887148	42.27	XM_006001591	37.79	XM_006634695	42.05	XM_018559210	44.35	NM_001015829	39.5	XM_006265553	42.55	XM_014519091	36.32	XM_019530600	39.28	XM_019501615	40.99	XM_008109161	39.1	XM_015413368	41.91	XM_020788674	38.13	XM_015820241	41.04	XM_007420274	38.07	XM_014060302	37.13	XM_007058885	42.19	XM_005311903	38.64	XM_006114160	36.67	XM_009682518	38.91	XM_013961353	38.68	XM_010216136	36.96	XM_005026541	38.81	XM_013186610	36.12	XM_015869945
TMED5	NM_001167830	37.05	XM_007895618	40.28	XM_005998525	41.41	XM_006635071	56.81	XM_018559211	48.6	NM_001016560	40.19	XM_006265554	39.92	XM_025201900	36.4	XM_019531099	37.17	XM_019501617	37.05	XM_003220052	42	XM_015413339	41.15	XM_020788679	40.9	XM_015820249	42.66	XM_007420276	35.39	XM_014072745	36.6	XM_007058886	47.31	XM_005311906	40.4	XM_006114159	46.64	XM_009682573	37.09	XM_013961162	36.57	XM_010216149	45.01	XM_005026564	36.64	XM_013186612	37.92	XM_015869961
CCDC18	NM_001306076	36.14	XM_007887143	40.37	XM_014491787	39.89	XM_015355159	59.88	XM_018559206	43.14	XM_002933794	40.6	XM_006265555	39.46	XM_006021837	37.59	XM_019531095	38.89	XM_019501619	38.9	XM_008109167	37.1	XM_015413352	38.54	XM_020788670	38.56	XM_015820240	34.66	XM_007422848	36.31	XM_014072749	35.04	XM_007058887	38.72	XM_008165800	38.79	XM_014569051	36.77	XM_009682512	38.74	XM_013961149	37.78	XM_010216148	38.5	XM_005026544	38.18	XM_013186681	38.17	XM_015869932
DR1	NM_001938	40.1	XM_007887139	42.67	XM_006001586	44.04	XM_006634698	46.97	XM_018559226	45.99	NM_001045786	38.33	XM_006265557	41	XM_006021839	36.98	XM_019531098	38.86	XM_019501624	41.82	XM_003219997	42.8	XM_015413341	41.91	XM_020788704	44.11	XM_015820239	37.13	XM_007422847	41.17			XM_007058889	38.17	XM_005311917	42.17	XM_006114174	50.82			XM_013961350	37.09	XM_010216147	39.5	XM_005026565	36.6	XM_013186716	46.44	XM_015869959
FNBP1L	NM_001024948	38.5	XM_007887138	37.86	XM_006001609	42.33	XM_015356293	43.51	XM_018559215	44.44	NM_001005148	41.22	XM_014599695	40.22	XM_014519090	41.25	XM_019531091	38.8	XM_019501630	39.98	XM_008109171	40	XM_015413361	43.58	XM_020788683	42.99			XM_007422845	38.48	XM_014055193	39.49	XM_007058891	38.75	XM_008165793	39.68	XM_025180220	37.75	XM_009682508	39.62	XM_013961141	39.12	XM_010216146	42.53	XM_021276978	38.53	XM_013186510	39.89	XM_015869950
BCAR3	NM_001261408	52.1	XM_007887135	44.17	XM_006012286	38.06	XM_015356288	50.54	XM_018559224	45.27	NM_001097265	44.08	XM_014599694	43.51	XM_014519089	44.99	XM_019531087	44.1	XM_019501625	43.9	XM_016993148	42	XM_015413334	46.36	XM_020788650	44.63	XM_015825056	46.89	XM_007422843	44.39	XM_014074520	46.17	XM_007058893	43.11	XM_008165791	43.62	XM_006114154	42.63			XM_013961345	47.62	XM_010216134	47.05	XM_005026551	41.19	XM_013186588	46.59	XM_015869941
DNTTIP2	NM_014597	38.9	XM_007887132	37.88	XM_006012285	38.88	XM_015356752	45.37	XM_018558749	42.83			XM_014599750	39.34	XM_006021862	40.37	XM_019531084	40.12	XM_019501631	40.25	XM_003220055	42.2	XM_015413342	39.74	XM_020788655	41.51	XM_015824924	39.65	XM_007422842	38.26	XM_014072801	42.6	XM_007065178	42.04	XM_005307555	41.14	XM_014569047	38.96	XM_009686009	38.73	XM_013961349	37.7	XM_010216133	39.74	XM_005027140	39.28	XM_013186680	38.12	XM_015869921
GCLM	NM_001308253	38.16	XM_007887131	40.57	XM_006005610	39.38	XM_006635254	48.31	XM_018559212	47.78	NM_001016536	40.54	XM_014599708	43.95	XM_025201875	40.06	XM_019531083	43.73	XM_019501633	43.9	XM_008109175	36.7	XM_015413336	49.64	XM_020788660	47.84	XM_015824927	44.62	XM_007422841	39.2	XM_014072800	36.28	XM_007065179	40.26	XM_005307552	38.37	XM_006114145	37.15	XM_009686029	37.53	XM_013961343	35.4	XM_010216145	44.95	XM_005027141	35.15	XM_013186660	36.7	XM_015870026
ABCA4	NM_000350	52.42	XM_007887129	43.71	XM_006005607	40.37	XM_015355473	46.69	XM_018559208	43.3	NM_001011033	43.06	XM_019479061	46.18	XM_006021864	46.34	XM_019531082	44.92	XM_019501637	46.15	XM_003220057	44.8	XM_015413325	46.28	XM_020788698	46	XM_015829247	43.01	XM_007422849	43.39			XM_007065181	46.85	XM_005307557	46.62	XM_014569046	46.38	XM_009686008	43.81	XM_013961130	45.87	XM_010216144	46.21	XM_013106556	42.14	XM_013186636	42.97	XM_015870009
ARHGAP29	NM_004815	38.58	XM_007887126	39.28	XM_006005602	39.76	XM_015355474	39.27	XM_018559219	44.79	NM_001130291	41.1	XM_014599727	42.72	XM_006021847	41.53	XM_019531073	41.99	XM_019501638	44.28	XM_008109182	40.9	XM_015413364	44.13	XM_020788682	42.83	XM_015829268	39.67	XM_007422837	38.26	XM_014074408	38.59	XM_007065174	43.56	XM_005307549	42.51	XM_006114142	39.61	XM_009686002	43.19	XM_013961340	42.45	XM_010216131	43.14	XM_021271822	42.48	XM_013186615	43.1	XM_015870015
ABCD3	NM_001122674	46.64	XM_007887124	41.21	XM_014494255	42.71	XM_006634970	40.83	XM_018559222	45.18	XM_002933792	41.97	XM_014599746	42.06	XM_025201923	38.22	XM_019531070	38.49	XM_019528339	37.42	XM_008109183	39.5	XM_015413324	40.17	XM_020788662	40.19	XM_015829280	41.25	XM_007434582	40.74	XM_014073590	37.12	XM_007065175	39.42	XM_005307546	42.69	XM_025180218	40.16	XM_009686001	38.68	XM_013961339	39.07	XM_010216130	40.26	XM_005018721	38.19	XM_013186619	38.31	XM_015870020
F3	NM_001178096	44.56	XM_007887122	41.27	XM_006005599	35.39	XM_015355434	36.06	XM_018559209	39.82	XM_002933791	39.78	XM_006277486	41.92	XM_025201858	33.85	XM_019530599	34	XM_019528340	39.8	XM_003220059	38.4	XM_015413323	44.72	XM_020788724	44.79	XM_015829291	38.85	XM_007434583	35.71	XM_014068952	43.55	XM_007065182	40.48	XM_005307545	36.61	XM_006114141	33.47	XM_009685999	38.85	XM_013961338	36.63	XM_010228429	40.97	XM_021271834	38.8	XM_013186740	38.09	XM_015870025
SLC44A3	NM_001114106	45.35	XM_007887119	41.72	XM_014494318	40.25			XM_018562377	44.83	XM_018093613	44.84	XM_014599729	42.03	XM_025201884	40.06	XM_019531067	40.55	XM_019528341	39.62	XM_016993149	40.3	XM_015413344	41.21	XM_020788697	41.16	XM_015829302	37.72	XM_007426729	39.45			XM_007065176	40.37	XM_005307543	44.67	XM_025180217	43.44	XM_009685997	40.02	XM_013961335	39.72	XM_010228422	40.98	XM_021271826	41.43	XM_013186717	40.34	XM_015870295
CNN3	NM_001286055	45.19	XM_007887120	37.03	XM_006005695	41.35	XM_006634880	39.6	XM_018562382	47.44	NM_203926	38.88	XM_006266549	40.31	XM_014519085	38.07	XM_019530598	38.03	XM_019501643	38.31	XM_003220002	41.3	XM_015413331	43.45	XM_020788663	39.4	XM_015829334	40.87	XM_007426727	39.98	XM_014073863	47.68	XM_007065177	39.1	XM_005307542	41.06	XM_006114137	41.62	XM_009685990	39.41	XM_013961334	41.66	XM_010228425	40.37	XM_013098662	38.95	XM_013186576	40.74	XM_015870296
ALG14	NM_001305242	42.87	XM_007887118	40.12	XM_006005697	39.37	XM_015355565	37.64	XM_018562379	49.15	XM_002933798	44.5	XM_006266548	46.01	XM_006021849	45.95	XM_019531066	46.44	XM_019501650	44.57	XM_008109186	43	XM_015413353	46.93	XM_020788642	47.42	XM_015829344	40.85	XM_007426726	43.86			XM_007065183	44.5	XM_005307541	41.95	XM_006114136	39.02					XM_010228430	38.35	XM_021271836	41.24			XM_015869922
TMEM56	NM_001199679	33.98	XM_007887115	35.19	XM_014494320	40.21	XM_006634882	35.71	XM_018562375	45.31	XM_002933788	41.95	XM_014599674	36.51			XM_019531062	36.96	XM_019501644	40.73			XM_015413363	37.58	XM_020788705	38.66	XM_015829257	37.84	XM_007426725	38.27							XM_025180210	40.56	XM_009685982	36.07	XM_013961333	36.95	XM_010228427	41.92	XM_005018725	38.84	XM_013186580	44.2	XM_015870216
RWDD3	NM_001128142	40.66	XM_007887108	41.06	XM_006005708	35.76	XM_006634974	35.97			NM_001017275	39.27	XM_006266546	36.77	XM_006021869	37.88	XM_019531056	40.87	XM_019501655	39.26	XM_003220061	40.7	XM_015413350	43.01	XM_020788727	42.89	XM_015829372	42.69	XM_007426721	42.58			XM_007070290	39.09	XM_005307534	40.8	XM_006114131	35.39	XM_009686026	37.23	XM_013961326	39.16	XM_010225528	38.28	XM_013098663	38.69	XM_013186509	37.74	XM_015870446
PTBP2	NM_001300985	39.26	XM_007887107	41.32	XM_014494303	37.3	XM_015355600	39.72	XM_018562380	40.8	NM_001079011	37.53	XM_006265258	40.7	XM_014517613	37.55	XM_019531049	40.23	XM_019501657	40.11	XM_008109215	37.6	XM_015423792	38.79	XM_020801226	37.07	XM_015812568	37.34	XM_007421809	37.17			XM_007070291	37.26	XM_005307530	36.45	XM_006114126	42.16	XM_009685971	37.76	XM_013961322	37.25	XM_010225521	38.33	XM_005018729	36.23	XM_013186673	36.8	XM_015870344
DPYD	NM_000110	40.96	XM_007887106	42.09			XM_006634975	43.21	XM_018567128	43.77	XM_002933799	40.01	XM_006265262	44.09	XM_025193285	40.29	XM_019531048	43.2	XM_019501664	40.45	XM_003220086	41.9	XM_015423794	46.64	XM_020801233	43.26	XM_015812569	44.49	XM_007421814	39.21	XM_014068132	46.14	XM_007062619	42.07	XM_005300936	38.27	XM_014571913	43.95	XM_009685970	42.18	XM_013961321	41.89	XM_010225529	50.91	XM_021271816	42.72	XM_013186602	42.58	XM_015870373
SNX7	NM_015976	42.02	XM_007887105	36.99	XM_006005286	36.64	XM_015355636	37.31	XM_018573205	42.63	NM_001017205	38.39	XM_006263170	39.59	XM_014517600	37.72	XM_019531045	39.54	XM_019501665	39.07	XM_008109227	41.6	XM_015405475	39.22	XM_020801232	40.59	XM_015817870	39.78	XM_007430554	39.88			XM_007062596	35.91	XM_008170625	37.02	XM_014571910	41.73	XM_009685961	37.23	XM_013961318	37.41	XM_010220714	39.62	XM_005018732	37.39	XM_013186599	37.3	XM_015870312
PLPPR5	NM_001010861	39.25	XM_007887103	45.89	XM_006005289	40.19	XM_015355656	37.21	XM_018574484	43.1	XM_002933800	39.68	XM_006263169	38.75	XM_025193209	39.5	XM_019530597	37.24	XM_019528343	34.67	XM_008109228	53.6	XM_015415691	52.11	XM_020801237	44.3			XM_007421984	46.43					XM_008170622	38.74	XM_025182972	43.63							XM_021271850	39.06			XM_015870091
PLPPR4	NM_001166252	42.24	XM_007887102	45.93	XM_005999999	41.2	XM_006634889	39.03	XM_018570689	42.73	XM_002933790	37.25	XM_006273570	39.65	XM_006015004	43.06	XM_019531044	39.64	XM_019501667	41.76	XM_003220089	41.7	XM_015420740	47.38	XM_020801236	40.23	XM_015822121	49.41	XM_007421983	47.94					XM_005300929	40.26	XM_006119840	43.13					XM_010218888	45.69	XM_013098676	41.07			XM_015870087
PALMD	NM_017734	41.56	XM_007887101	40.91	XM_014490772	38.39	XM_006634634	42.36	XM_018572639	41.63	XM_002936969	40.79	XM_006277941	39.35	XM_025197416	39.72	XM_019531043	39.67	XM_019501668	40.1	XM_003220090	40.4	XM_015421463	41.94	XM_020778015	40.8	XM_015819056	38.69	XM_007421982	39.93	XM_014073499	38.54	XM_007062602	40.73	XM_008170621	40.63	XM_025182970	41.16	XM_009685951	41.33	XM_013961313	41.61	XM_010218886	42.77	XM_005018733	40.24	XM_013186719	41.51	XM_015870088
FRRS1	NM_001013660	44.29	XM_007887342	45.08	XM_006000003	39.4	XM_015355039	36.98	XM_018572638	47.86	XM_002936961	43.59	XM_014599768	40.96	XM_006014999	41.03	XM_019531040	41.85	XM_019501669	41.3			XM_015421465	43.83	XM_020778010	42.97	XM_015819064	39.76	XM_007421979	41.43	XM_014073498	43.53			XM_005300922	41.33			XM_009685952	39.76	XM_013961309	41.54	XM_010218890	43.49	XM_005018734	43.8	XM_013186720	39.14	XM_015870107
AGL	NM_000028	36.61	XM_007887097	40.83	XM_014490776	41.23	XM_015355082	45.62	XM_018571683	46.38	XM_018093624	45.57	XM_006278803	41.79	XM_006014997	40.61	XM_019530595	40.74	XM_019501672	40	XM_016993164	42.7	XM_015421468	44.1	XM_020807128	40.33	XM_015819055	41.4	XM_007421978	42.09	XM_014054854	41.35	XM_007062604	42.37	XM_008170616	43.25	XM_014571907	40.33	XM_009685950	38.71	XM_013961097	41.52	XM_010213728	42.75	XM_021271817	38.45	XM_013186676	37.35	XM_015870103
SLC35A3	NM_001271684	36	XM_007902919	40.29	XM_014490777	36.37	XM_015356695	54.2	XM_018572475	42.2	XM_002934160	42.07	XM_006264758	38.85	XM_006014993	39.71	XM_019531036	38.21	XM_019501677	35.9	XM_008109157	38	XM_015413343	40.73	XM_020788710	36.66	XM_015820243	34.9	XM_007420258	38.02	XM_014070587	35.14	XM_007062606	35.36	XM_008170614	36.42	XM_006119826	36.88	XM_009685923	36.81	XM_013961307	36.27	XM_010213726	38.18	XM_005018738	38.92	XM_013186635	39.51	XM_015870165
MFSD14A	NM_033055	38.29	XM_007902917	42.72	XM_006000015	37.68	XM_006635038	48.7	XM_018561959	46.72	NM_001016552	43.43	XM_006277270	41.2	XM_025197331	38.48	XM_019531032	40.84	XM_019501683	45.57	XM_003219993	44.6	XM_015413335	47.29	XM_020788649	42.38	XM_015820248	40.92	XM_007420254	40.81	XM_014070591	44.81	XM_007062607	44.99	XM_005300913	39.89	XM_014571901	37.49	XM_009685920	36.43	XM_013961306	37.86	XM_010213721	45.34	XM_013098690	38.31	XM_013186632	38.4	XM_015870172
SASS6	NM_001304829	35.85	XM_007899993	40.04	XM_006000016	39.26	XM_015339297	39.76	XM_018561957	45.41	NM_001045676	37.57	XM_014599672	38.83	XM_025197300	38.22	XM_019531027	38.67	XM_019501679	38.84	XM_008109154	38.5	XM_015413355	39.21	XM_020788645	37.78	XM_015831596	38.16	XM_007420281	36.16	XM_014070592	35.08	XM_007062620	38.87	XM_005300905	37.61	XM_014571888	36.48	XM_009685921	37.33	XM_013961304	38.2	XM_010213723	41.87	XM_021271818	37.22	XM_013186629	39.79	XM_015870158
TRMT13	NM_019083	34.34	XM_007902915	50.2	XM_006000021	41.9	XM_006643089	44.53	XM_018561970	46.09	NM_001195675	44.4	XM_006277276	41.05	XM_006015091	39.06	XM_019531033	40.36	XM_019501684	39.98	XM_016993111	42.9	XM_015413356	46.39	XM_020788689	42.92	XM_015831598	40.77	XM_007420280	39.89			XM_007062609	38.57	XM_008170607	40.53	XM_006119822	38.81	XM_009686023	40.73	XM_013961300	43.02	XM_010213724	44.51	XM_021271819	37.98	XM_013186667	43.55	XM_015870162
LRRC39	NM_001256385	36.12	XM_007902916	49.53	XM_006000017	39.15	XM_006643088	49.11	XM_018561955	46.5	NM_001130264	43.39	XM_006277272	40.38	XM_006014990	40.16	XM_019531034	39.97	XM_019501687	39.61	XM_003220047	41.6	XM_015413357	42.17	XM_020788690	41.74	XM_015831601	41.34	XM_007420253	39.65			XM_007062608	41.74	XM_008170611	41.67	XM_006119823	39.46	XM_009685918	36.36	XM_013961303	40.04	XM_010213725	38.98	XM_021271885	35.3	XM_013186669	38.62	XM_015870170
DBT	NM_001918	39.25	XM_007902912	46.46	XM_006000022	40.07	XM_015339299	45.42	XM_018561960	44.8	NM_001016963	43.09	XM_006277277	39.21	XM_025197276	38.52	XM_019531026	39.64	XM_019501689	40.06	XM_008109152	42.9	XM_015413340	42.17	XM_020788700	41.98	XM_015831602	39.12	XM_007420252	40.89	XM_014070586	40.56	XM_007062610	40.15	XM_005300901	39.52	XM_025182959	38.02	XM_009686022	40.43	XM_013961085	38.14	XM_010213733	37.98	XM_021271884	37.49	XM_013186664	38.33	XM_015870160
RTCA	NM_001130841	43.51	XM_007902914	50.97	XM_006000023	41.58	XM_006643080	51.97	XM_018561963	45.16	NM_001126784	45.73	XM_014599747	48.92	XM_006015089	42.11	XM_019531025	48.48	XM_019501690	42.32	XM_003220045	47.3	XM_015413337	46.61	XM_020788668	47.82	XM_015831613	47.72	XM_007420279	43.41			XM_007062611	44.48	XM_005300904	46.77	XM_006119813	47.11	XM_009685910	41.72	XM_013961299	39.63	XM_010213720	47.52	XM_021271820	39.68	XM_013186671	45.05	XM_015870164
CDC14A	NM_001319210	40.78	XM_007902911	50.08	XM_014490781	37.35	XM_015339300	44.87	XM_018561976	47.04	XM_002934152	41.32	XM_006273727	36.48	XM_025197235	37.33	XM_019531021	37.01	XM_019501692	39.3	XM_003220043	40.1	XM_015407747	44.18	XM_020788701	42.41	XM_015831603	37.2	XM_015887399	41.72			XM_007062612	44.76	XM_005300894	38.94	XM_014571899	46.17	XM_009686020	38.27	XM_013961059	38.37	XM_010213718	43.55	XM_005018774	40.66	XM_013186661	35.68	XM_015870324
GPR88	NM_022049	52.15			XM_006000024	40.14	XM_015339287	43.65	XM_018561966	43.89	XM_002934143	41.57	XM_006273728	58.2	XM_006015088	58.75	XM_019531645	55.37	XM_019528376	55.51	XM_016993109	50.6	XM_015407746	55.4	XM_020788667	49.41	XM_015831600	48.72	XM_007420278	49.81	XM_014059023	45.59	XM_007072728	58.86	XM_005300947	57.62	XM_025182952	55.06	XM_009686021	55.25	XM_013961072	53.35					XM_013186508	38.44	XM_015870330
VCAM1	NM_001078	41.52	XM_007909000	52.93	XM_006000027	38.21	XM_015339305	44.96	XM_018561954	42.53	XM_002934142	44.33	XM_006268637	37.31	XM_006014987	37.13	XM_019531024	37.87	XM_019501691	36.84	XM_008109149	45	XM_015413345	40.76	XM_020788716	43.45	XM_015831599	42.34	XM_007420251	39.53			XM_007072718	42.34	XM_008170605	38.88	XM_006119811	39.58	XM_009685909	38.53	XM_013961207	38.26	XM_010213732	38.7	XM_005018757	39.03	XM_013186684	39.65	XM_015870436
EXTL2	NM_001033025	40.3	XM_007908993	54.36	XM_006009918	38.78	XM_006643083	42.32	XM_018561968	45.21	NM_001007951	41.47	XM_006273724	37.68	XM_006014985	38.15	XM_019531020	37.92	XM_019501694	38.17	XM_003219990	41.5	XM_015407750	43.42	XM_020788709	43.17	XM_015831604	38.82	XM_007420250	38.18	XM_014066573	45.95	XM_007062613	40.63	XM_005300889	39.34	XM_006119809	36.76	XM_009685908	38.03	XM_013961298	38.45	XM_010213716	42.48	XM_005018758	36.93	XM_013186569	36.58	XM_015870331
SLC30A7	NM_001144884	36.15	XM_007908992	41.45	XM_006009915	43.27	XM_006643075	41.75	XM_018561972	47.58	NM_203925	41.44	XM_006273723	38.45	XM_006014984	37.14	XM_019531018	37.72	XM_019528344	36.87	XM_003219988	41.2	XM_015407748	46.01	XM_020788729	42.32	XM_015831605	40.36	XM_007420248	38.65			XM_007062621	45.49	XM_005300891	48.16	XM_006119807	40.76	XM_009686019	37.49	XM_013961291	36.66	XM_010213730	42.75	XM_021271889	39.56	XM_013186575	44.52	XM_015869897
DPH5	NM_001077394	41.36	XM_007908990	53.57	XM_006009907	40.95	XM_006643077	45.87	XM_018561962	47.19	NM_001005058	42.09	XM_006273722	49.58	XM_014528034	43.04	XM_019531014	49.41	XM_019501695	51.32	XM_003219987	45	XM_015407749	44.49	XM_020788730	39.63	XM_015831606	42.31	XM_007420247	44.85			XM_007062614	43.94	XM_005300884	44.85	XM_025182956	49.29	XM_009685902	39.22	XM_013961294	45.66	XM_010212546	49.02	XM_005018765	41.21	XM_013186563	37.44	XM_015869898
S1PR1	NM_001320730	48.84	XM_007908987	54.65			XM_006643085	46.96	XM_018561964	42.45	NM_001079425	40.28	XM_006273721	42.07	XM_006014981	46.66	XM_019531012	43.75	XM_019501699	41.58	XM_003220041	47.7	XM_015429442	51.46	XM_020788685	45.98	XM_015831614	48.29	XM_007420242	42.05	XM_014060247	46.71	XM_007062622	46.72	XM_005315607	41.58	XM_025182954	42.7	XM_009685900	42.07	XM_013961290	40.31	XM_010212545	56.97	XM_005028328	45.45	XM_013186718	44.34	XM_015869892
OLFM3	NM_001288821	37.38	XM_007887287	40.6	XM_014498586	39.64	XM_015355472	42.11	XM_018558290	43.05	XM_002934163	40.68	XM_006274523	39.51	XM_006026773	42.37	XM_019531005	38.73	XM_019501718	38.87	XM_003219985	40.8			XM_020788725	41.92	XM_015816805	44.47			XM_014052610	42.33	XM_007062618	41.18	XM_005300876	39.55	XM_006119799	39.96	XM_009685899	38.88	XM_013961205	39.03	XM_010211334	45.41	XM_013107571	40.38	XM_013186560	41.37	XM_015869909
COL11A1	NM_001190709	47.48	XM_007887285	49.23	XM_014493878	46.61	XM_015355471	47.72	XM_018558297	52.24			XM_006262734	47.72	XM_014523947	48.65	XM_019531003	47.9	XM_019501722	49.83	XM_008109137	48.3	XM_015416098	51.78	XM_020788718	52.74	XM_015819072	55.42	XM_015887492	51.81	XM_014059837	54.67	XM_007055218	49.08	XM_005285449	48.63	XM_014571895	48.6	XM_009669327	47.45	XM_013961288	48.56	XM_010222592	51.79	XM_021277994	47.76	XM_013186555	51.1	XM_015869905
RNPC3	NM_017619	39.66	XM_007887288	42.61	XM_006007908	40.1	XM_015355431	36.89	XM_018558289	43.73	NM_001016017	43.15	XM_014604093	38.68	XM_025213829	45.4					XM_016993098	42.1	XM_015416101	43.29	XM_020788702	49.33	XM_015821385	39.43	XM_007424771	40.34	XM_014074174	40.86	XM_007055216	37.01	XM_008164328	46.34	XM_014571885	39.12	XM_009669340	36.14	XM_013961287	40.07	XM_010216163	42.53	XM_021277993	41.93	XM_013186507	38.87	XM_015869899
AMY2A	NM_000699	39.95	XM_007887290	42.57			XM_006634878	38.04			XM_002938856	41.13									XM_003220078	40.5	XM_015416099	44					XM_007424769	42.63					XM_005285459	43.57	XM_006119796	43.72					XM_010216161	49.71	XM_005028329	48.19			XM_015869900
PRMT6	NM_018137	50.32	XM_007887291	55.16			XM_006634964	39.79	XM_018562729	49.01	NM_001126632	41.94
NTNG1	NM_001113226	42.73	XM_007887295	45.81	XM_014494025	43.61	XM_006634877	41.92	XM_018562731	44.35	XM_004913753	42.4	XM_006276677	39.88	XM_014520830	37.28	XM_019530649	39.97	XM_019502083	38.23	XM_008109115	47.4	XM_015422564	42.07	XM_020784653	45.27	XM_015827991	44.04	XM_007423422	44.6	XM_014064142	42.75	XM_007055212	48.7	XM_008164327	48.92	XM_014571891	39.96	XM_009669842	47.16	XM_013961034	45.11	XM_010213176	48.71	XM_005028539	43.89	XM_013190688	42.89	XM_015869497
VAV3	NM_001079874	40.93	XM_007887296	39.56	XM_006010453	40.4	XM_015355470	38.17	XM_018562738	42.14	XM_002932179	42.84	XM_019479355	41.66	XM_025206482	40.72	XM_019530656	38.69	XM_019502081	41.48	XM_008109114	41.9	XM_015409591	43.03	XM_020784685	40.87			XM_007423425	38.1			XM_007055209	41.21	XM_005285467	41.28	XM_006119791	41.45	XM_009669841	39.56	XM_013961028	41			XM_013107738	39.01	XM_013190675	39.14	XM_015869508
SLC25A24	NM_013386	38.17	XM_007887298	43.18	XM_006010455	42.48	XM_006634876	39.54	XM_018564552	46.89	NM_001011047	40.13	XM_006270418	44.53	XM_025206500	40.89	XM_019530657	42.23	XM_019502080	42.16	XM_016995214	42.2	XM_015409592	41.39	XM_020784682	41.37	XM_015823903	43.28	XM_007431542	38.24	XM_014061782	40.52	XM_007055208	44.3	XM_005285469	42.14	XM_006119789	41.99	XM_009669840	38.53	XM_013961020	38.63	XM_010225831	44.65	XM_021278118	38.93	XM_013190704	36.45	XM_015869405
FAM102B	NM_001010883	37.58	XM_007887355	35.65	XM_014489483	37.42	XM_006634875	39.45	XM_018564549	49.76	NM_001016771	43.86	XM_006270420	36.64	XM_006025636	35.51	XM_019530659	36.88	XM_019502079	36.89	XM_003223599	39.4	XM_015413131	44.3	XM_020784686	39.52	XM_015824014	34.56	XM_007431545	36.75	XM_014061779	38.43	XM_007055207	43.43	XM_008164322	36.15	XM_014571890	34.12	XM_009669839	37.91	XM_013961010	40.45	XM_010225829	47.21	XM_021278121	37.36	XM_013190706	37.04	XM_015869415
HENMT1	NM_001102592	43.76	XM_007887300	36.94	XM_005997734	39.43	XM_006634961	39.52	XM_018568991	41.47	NM_001159540	42.61	XM_019479358	45.13	XM_006025640	43.6	XM_019530663	44.88	XM_019502077	45.19	XM_016995211	41.6	XM_015413134	39.27	XM_020784699	38.81	XM_015824025	37.36	XM_007431546	37.16	XM_014061784	37.64	XM_007055227	39.66	XM_008164323	39.75	XM_025189424	45.63	XM_009669814	36.54	XM_013961285	39.48	XM_010216204	51.25	XM_005028543	37.45	XM_013190724	39.6	XM_015869411
PRPF38B	NM_018061	41.79	XM_007887301	44.9	XM_005997731	44.78	XM_006634960	45.12	XM_018568995	45.86	XM_002932148	41.06	XM_006265723	44.97	XM_025206483	45.7	XM_019530662	42.09	XM_019502075	46.66	XM_003223613	44	XM_015413133	45.22	XM_020784629	45.16	XM_015824003	41.88	XM_007431543	42.19	XM_014061781	44.01	XM_007055226	44.5	XM_005285476	43.7	XM_006132607	46.47	XM_009669811	39.36	XM_013960999	40.63	XM_010216196	47.99	XM_013107741	41.6	XM_013190718	41.13	XM_015869406
FNDC7	NM_001144937	47.72	XM_007887302	42.63	XM_005997730	42.21	XM_015355454	42.77	XM_018568993	45.69	XM_018093637	41.63	XM_014602091	41.44	XM_006025644	42.87	XM_019530660	43.1	XM_019502071	43.69	XM_008115057	46.1	XM_015413132	46.1	XM_020784624	42.25	XM_015823892	43.47	XM_007431547	42.97	XM_014061778	45.02			XM_005285498	41.23	XM_006132608	40.79	XM_009669809	45.73	XM_013961283	43.63	XM_010216205	45.99	XM_021278116	42.06	XM_013190712	46.01	XM_015869388
STXBP3	NM_007269	35.49	XM_007887303	39.91	XM_005997729	38.8	XM_006634957	38.96	XM_018569514	41	NM_001015972	39.21	XM_014602083	35.94	XM_006025645	38.2	XM_019530670	36.4	XM_019502074	36.21	XM_003223598	43	XM_015428273	39.14	XM_020784636	38.82	XM_015823992	36.22	XM_007431544	43.76	XM_014066819	37.42	XM_007055224	40.92	XM_008164318	36.72	XM_025189410	39.29	XM_009669806	37.35	XM_013961281	37.15	XM_010216198	38.45	XM_005028544	37.1	XM_013190719	39.04	XM_015869397
AKNAD1	NM_152763	42.34	XM_007887357	37.12	XM_014495072	48.62	XM_015355512	39.84			XM_002932172	40.03	XM_014602079	39.65	XM_014520825	38.74	XM_019530665	40.19	XM_019502059	39.9	XM_008115042	37.3	XM_015428271	36.93	XM_020784630	39.39	XM_015823984	35.07					XM_007055223	37.24	XM_005285481	36.93	XM_025189399	36.05	XM_009669802	37.88	XM_013961280	37.16	XM_010216206	41.94	XM_013107762	37.7	XM_013190723	38.05	XM_015869337
GPSM2	NM_001321038	42.96	XM_007887304	41.34	XM_014489480	40.41	XM_015355521	41.68	XM_018569515	46.64	XM_002932149	45.47	XM_006265726	42.57	XM_006025649	41.69	XM_019530672	44.05	XM_019502066	42.55	XM_003223597	39.3	XM_015428274	43.11	XM_020784644	42.62	XM_015823973	38.27	XM_007434343	40.7	XM_014074954	37.73	XM_007055206	40.06	XM_005285490	41.51	XM_025189412	41.47	XM_009669790	40.03	XM_013961276	41.07	XM_010216201	47.93	XM_021278503	45.28	XM_013190702	43.01	XM_015869390
CLCC1	NM_001048210	42.05	XM_007887358	40.21	XM_014489478	40.96	XM_015355526	42.6	XM_018568988	44.15	XM_002932173	42.99	XM_014602065	42.16	XM_025206495	46.28	XM_019530564	40.1	XM_019502068	41.15	XM_008115037	42.5	XM_015428278	39.69	XM_020784639	41.61	XM_015823954	41.84	XM_007434339	41.82	XM_014056271	43.2	XM_007055205	41.43	XM_008164312	39.55	XM_025189413	43.87	XM_009669799	42.26	XM_013961278	42.9	XM_010216208	50.16	XM_005029174	42.36	XM_013190703	44.2	XM_015869407
WDR47	NM_001142550	42.72	XM_007887307	43.3	XM_014489474	41.88	XM_015355520	46.36	XM_018569513	48.43	XM_012962499	44.51	XM_014602087	41.15			XM_019530674	41.26	XM_019528367	39.36	XM_008115034	42.7	XM_015428272	41.81	XM_020784666	42.17	XM_015823943	39.59	XM_007434335	39.02	XM_014056267	45.91	XM_007055201	41.33	XM_008164307	40.44	XM_006132623	40.94	XM_009669788	39.69	XM_013961272	40.58	XM_010216199	46	XM_005029171	42.37	XM_013190711	41.14	XM_015869513
TAF13	NM_005645	39.34	XM_007908709	45.7	XM_006007748	50.55	XM_006627734	44.51	XM_018574229	55.1	NM_001016066	45.84	XM_014603962	47.66	XM_006020124	52.41	XM_019548815	57.34	XM_019527254	56.09	XM_003219240	38.3	XM_015411310	40.69	XM_020784969	45.47	XM_015815863	35.66	XM_007425950	38.32	XM_014076106	40.44					XM_025189044	41.53	XM_009675180	43.86			XM_010211881	57.8	XM_005029930	51.08	XM_013184436	47.59	XM_015875482
TMEM167B	NM_001322248	39.42	XM_007894254	42.31	XM_005988373	40.08	XM_006628296	43.33	XM_018576804	40.65	NM_001016348	37.75	XM_006260036	45.08	XM_025195552	44.29	XM_019546300	45.49	XM_019513726	44.64	XM_003220413	39.4	XM_015411833	39.07	XM_020805307	49.16									XM_005312199	51.22	XM_025187674	54.55
C1ORF194	NM_001122961	50	XM_007894282	40.97	XM_005988372	38.55	XM_015342146	50.99	XM_018576815	43.7	XM_002939635	41.45	XM_014605448	55.57	XM_014527501	56.28	XM_019546299	56.36	XM_019513839	55.21	XM_003220414	45.1			XM_020805295	45.75	XM_015817735	40.06	XM_007433485	44.34	XM_014066843	43.25	XM_007072619	61.27	XM_005312208	59.54	XM_025187678	54.08
KIAA1324	NM_001267048	49.34	XM_007894280	50.72	XM_014496420	44.34	XM_006628294	52.75	XM_018576784	43.35	XM_002939640	43.42	XM_014605435	47.09	XM_006034380	50.64	XM_019546293	50.83	XM_019513841	51.82	XM_016993334	43	XM_015412179	48.1	XM_020805293	48.28	XM_015817736	45.73	XM_007444307	45.62	XM_014066833	39.12	XM_007072616	57.87	XM_008176077	56.4	XM_025187677	56.56											XM_015885073
SARS	NM_006513	52.61	XM_007894277	46.27	XM_014496834	51.23	XM_015342504	56.32	XM_018576826	42.86	NM_213687	42.76	XM_006260038	49.49	XM_006034369	49.45	XM_019546298	49.16	XM_019513844	49.05	XM_003220415	45.1	XM_015412121	46.74	XM_020805282	46.09	XM_015827061	41.57	XM_007430006	43.8	XM_014066831	42.85	XM_007072620	50.11	XM_005312203	55.42	XM_006128930	54.51	XM_009673548	60.48							XM_013196954	63.13	XM_015885081
CELSR2	NM_001408	60.29	XM_007894307	58	XM_014496427	52.08	XM_015342434	56.55	XM_018576816	44.98	XM_002932136	44.74	XM_019492472	56.59	XM_006034379	58.3	XM_019546174	55.72	XM_019513727	57.57	XM_008109812	53.3	XM_015412082	53.7	XM_020805268	51.59	XM_015831642	49.14	XM_007430007	50.6	XM_014066839	48.2	XM_007070303	64.93	XM_008176079	64.7	XM_025187673	63.59											XM_015885065
PSRC1	NM_001005290	55.47	XM_007894275	45.25	XM_014496846	42.21	XM_015342468	51.74					XM_019492552	52.26	XM_025216349	61.04	XM_019546291	61.53	XM_019513845	54.67	XM_008109810	41.3			XM_020805285	47.55	XM_015831640	46.04			XM_014073685	35.73	XM_007070302	67.84	XM_005312209	62.89													XM_015885059
SORT1	NM_001205228	44.67	XM_007899622	39.75	XM_014485955	44.06	XM_015342550	47.57	XM_018572590	44.4	XM_018091538	42.05	XM_019492518	53.51	XM_014525025	50.43	XM_019546289	51.06			XM_003220225	44.8	XM_015412130	45.04	XM_020805279	41.29	XM_015831638	39.96	XM_007430424	42.71	XM_014058312	40.65	XM_007067547	54.59	XM_005310994	54.49	XM_025189232	59.97	XM_009676419	58.06	XM_013955913	62.65	XM_010211115	62.63	XM_005031668	62.11			XM_015885068
PSMA5	NM_001199772	37.71	XM_007899542	43.22	XM_005991702	48.3	XM_006628469	46.08	XM_018566995	44.69	NM_001102812	43.5	XM_006260046	47.02	XM_025216340	46.32	XM_019546288	46.63	XM_019513849	46.18	XM_008109421	45.8	XM_015412112	40.4	XM_020805298	45.76	XM_015831652	43.87	XM_007430425	44.37	XM_014072929	44.11	XM_007067540	44.53	XM_005310995	47.67	XM_006132155	44.43	XM_009676436	47.54	XM_013955914	47.7	XM_010211114	52.36	XM_005030820	50.33	XM_013202181	56.42	XM_015885076
SYPL2	NM_001040709	55.28	XM_007899419	56.34	XM_005991703	42.81	XM_006628572	55.6	XM_018566999	47.01	NM_001006110	40.88	XM_006260047	51.25	XM_025216333	50.69	XM_019546172	51	XM_019513728	51.45	XM_003220227	40.7	XM_015412201	44.99	XM_020805309	42.73	XM_015815777	45.05	XM_007430426	42.43	XM_014072930	37.19	XM_007067546	59.14	XM_005310996	57.19	XM_014578087	59.98					XM_010211116	65.31	XM_013109601	64.02			XM_015885097
ATXN7L2	NM_153340	59.72	XM_007899595	55.54	XM_005991704	50.72	XM_006628573	65.96					XM_006260048	56.83	XM_006034364	58.44	XM_019546286	58.92	XM_019513851	59.03	XM_008109422	50.8	XM_015412159	54.82	XM_020805310	55.32	XM_015815788	49.58	XM_007430428	50.98	XM_014075995	49.74	XM_007067545	64.65	XM_008175226	63.22	XM_025189233	62.22											XM_015884881
AMIGO1	NM_020703	56.18	XM_007899415	55.92	XM_005991707	44.68	XM_015342558	49.03	XM_018566996	42.1	NM_001079060	38.63	XM_019492569	57.43	XM_025216331	57.64	XM_019546284	57.84	XM_019513854	58.16	XM_008109425	47.8	XM_015424189	51.12	XM_020805306	46.57	XM_015815818	51.01	XM_007427528	50.13	XM_014075997	54.8	XM_007067543	64.6	XM_005311000	60.98	XM_006132165	64.15											XM_015885083
GPR61	NM_031936	55.97	XM_007899414	58.83	XM_005991722	43.57	XM_015342426	50.06	XM_018566998	44.6	XM_004910663	41.47	XM_019492466	55.99	XM_025216344	54.85	XM_019546282	56.17	XM_019513855	56.24	XM_003220231	46	XM_015424190	51.65	XM_020805299	47.33	XM_015815828	48.94	XM_007427518	47.51	XM_014075998	45.05	XM_007067542	58.72	XM_005311001	56.1	XM_014578090	61.31	XM_009688091	59.05	XM_013957698	66.77	XM_010228472	65.74			XM_013170993	66.29	XM_015884877
GNAI3	NM_006496	38.08			XM_005991709	41.08	XM_006628471	41.86	XM_018566989	45.47	NM_001011471	43.48	XM_006260052	42.28	XM_014525030	39.11	XM_019546280	42.31	XM_019513856	42.75	XM_003220182	41.1	XM_015423554	42.38	XM_020805269	41.09	XM_015821726	37.83	XM_007427520	39.5	XM_014075999	39.91	XM_007067541	40.88	XM_005311003	42.99	XM_006132158	42.25	XM_009672529	41.01	XM_013957699	41.99	XM_010228471	51.12	XM_005015068	40.49	XM_013202180	42.44	XM_015885039
GNAT2	NM_005272	45.88			XM_005991710	45.54	XM_015342442	45.46	XM_018566993	42.3	NM_001142105	42.05	XM_019492490	43.54	XM_006034361	45.11	XM_019546281	49.16	XM_019513857	44.19	XM_008109433	39.3	XM_015423556	44.61	XM_020805272	41.82	XM_015821725	39.2	XM_015887948	39.15	XM_014076000	36.6	XM_007067539	50.44	XM_005311004	49.37	XM_006132159	50.85	XM_009672574	47.13	XM_013957703	52.6	XM_010228470	58.26	XM_005015067	53.44	XM_013202183	56.1	XM_015885040
AMPD2	NM_001257360	60.42	XM_007899491	54.29	XM_006008462	48.47	XM_015342654	50.25	XM_018566994	44	XM_002932984	39.75	XM_006260054	56.94	XM_006034359	57.11	XM_019546276	58.17	XM_019513858	57.01	XM_008109428	45.3	XM_015423553	50.49	XM_020805274	50.25	XM_015821724	48.23	XM_007427523	49.85	XM_014076003	45.93	XM_007067538	60.11	XM_005311006	59.73	XM_025189234	63.08	XM_009672575	59.29	XM_013957700	62.52			XM_013095375	61.64	XM_013202178	61.33	XM_015885079
GSTM1	NM_000561	50.32			XM_006008463	44.84					NM_001004964	40.65	XM_006260055	52.3			XM_019546273	53.22	XM_019513864	52.16	XM_008109436	43.3	XM_015406553	41.38	XM_020805316	49.01			XM_007427526	47.25	XM_014064553	42.33	XM_007053489	52.82	XM_005314617	48.07			XM_009672530	56.44									XM_015885087
GSTM3	NM_000849	45.42											XM_006260056	54.73	XM_006034357	53.38	XM_019546275	54.5	XM_019513865	53.72	XM_003220187	46.4	XM_015406566	46.62											XM_008177895	55.05
EPS8L3	NM_001319952	58.3	XM_007899604	48.41	XM_006008464	45.75			XM_018566987	41.49	NM_001015709	41.29	XM_014605472	56.55	XM_006036972	52.77	XM_019546271	56.77	XM_019513866	56.94	XM_008109556	40.8			XM_020810003	44.92	XM_015821721	38.92	XM_015887949	43.75	XM_014064548	40.86							XM_009672576	60.78	XM_013957701	63.66	XM_010213646	67.32					XM_015884880
CSF1	NM_000757	59.26											XM_014605465	55.89	XM_014526432	55.22	XM_019546270	55.61	XM_019513870	54.99	XM_008109438	44.9	XM_015406554	52.05	XM_020809986	46.22	XM_015814614	45.88	XM_007429890	43.39	XM_014069288	43.24	XM_007063521	59.83	XM_008175653	57.99	XM_006132412	63.82			XM_013940065	60.53	XM_010213645	64.22	XM_005015071	64.18	XM_013200347	64.58	XM_015884879
AHCYL1	NM_001242673	48.31	XM_007899489	51.95	XM_005989222	44.1			XM_018557258	45.18	NM_001127975	43.01	XM_006259322	53.61	XM_025193415	47.89	XM_019546265	48.67	XM_019513873	48.91	XM_008109440	42.7	XM_015406593	44.95	XM_020809988	47.62	XM_015814604	44.86	XM_007429891	42.27	XM_014056016	40.52	XM_007063468	51.81	XM_008175656	48.64	XM_014578231	50.48	XM_009672532	52.53	XM_013953198	55.42	XM_010213634	55.65	XM_013095376	51.37	XM_013200371	55.13	XM_015885041
STRIP1	NM_001270768	52.45	XM_007899598	52	XM_014484600	44.14	XM_015342835	47.3	XM_018557247	44.97	NM_001032312	40.7	XM_019492527	56.07	XM_014526431	55.29	XM_019546264	55.7	XM_019513872	55.63	XM_003220234	46.6	XM_015406594	44.88	XM_020809994	43.18	XM_015814603	43.12	XM_007429893	42.87	XM_014056015	40.57	XM_007063522	56.47	XM_005311569	57.76	XM_014578230	60.04	XM_009672577	57.48	XM_013953196	59.77	XM_010213644	61	XM_021269228	57.59	XM_013200348	59.38	XM_015885045
ALX3	NM_006492	64.95	XM_007899597	53.6	XM_014484604	44.82	XM_015342431	51.9					XM_014605427	54.11	XM_025193412	50.29	XM_019546169	50.65	XM_019513729	50.42													XM_007063523	60.71	XM_005311570	55.59	XM_014578229	65.56	XM_009672579	63.31	XM_013953197	64.94	XM_010213643	69.33	XM_021269229	64.09	XM_013200349	66.67
UBL4B	NM_203412	56.95																			XM_003220189	44.2	XM_015406556	49.36
SLC6A17	NM_001010898	58.02	XM_007899439	55.3	XM_005989223	51.05	XM_006628439	41.23	XM_018557262	40.47	XM_002932985	38.1	XM_014605437	52.97	XM_025193411	51.58	XM_019546263	49.92	XM_019513878	49.93	XM_003220190	44.4	XM_015406582	47.7	XM_020810010	45.38	XM_015814613	45.96	XM_007431067	46.17	XM_014056012	42.29	XM_007063524	55.1	XM_005311558	54.32	XM_014578228	60.61	XM_009672535	54.8	XM_013945254	56.27	XM_010213633	56.82	XM_005029912	55.36	XM_013200379	54.96	XM_015885070
KCNC4	NM_001039574	62.66	XM_007899442	58.98	XM_005989227	43.03	XM_015342789	47.5	XM_018557248	48.28	XM_002932997	48.21	XM_014605440	53.64	XM_006036963	56.06	XM_019546258	54.27	XM_019513879	53.81	XM_003220235	54.5	XM_015406557	52.5	XM_020809995	44.22	XM_015814611	46.62	XM_007431066	50.4	XM_014056009	44.86	XM_007063525	57.16	XM_005311561	55.97	XM_006132408	63.69	XM_009672536	58.12	XM_013945253	57.55	XM_010213642	60.14	XM_013108826	58.76	XM_013200394	59.93	XM_015885084
RBM15	NM_001201545	54.19	XM_007899438	49.32	XM_005989228	44.66	XM_006628441	50.25	XM_018557260	52.17	XM_002932987	48.2	XM_019492470	45.95	XM_025206028	44.79	XM_019546168	45.76	XM_019513730	47.74	XM_016993213	46	XM_015406576	57.02	XM_020809985	52.87	XM_015814610	53.78	XM_007431065	42.75	XM_014056003	55.52	XM_007063469	59.19	XM_005311562	47.64	XM_025189329	43.34	XM_009672580	58.02	XM_013944237	61.54			XM_005029914	46.61	XM_013200350	50.01	XM_015884973
SLC16A4	NM_001201546	40.4	XM_007899433	46.71	XM_014484624	43.57	XM_015342783	45.92					XM_019492504	43.45	XM_006025301	47.9	XM_019546252	43.66	XM_019513885	44.32	XM_003220237	41.3	XM_015406558	44.86	XM_020809983	43.52	XM_015814607	41.3	XM_007431064	44.18	XM_014056004	38.45	XM_007063526	46.89	XM_005311565	46.11	XM_006132398	45.65	XM_009672538	55.42	XM_013942577	57.5	XM_010213641	61.37	XM_021278899	56.73	XM_013200366	57.48	XM_015884974
LAMTOR5	NM_006402	50.29	XM_007899429	53.41	XM_005989229	49.53	XM_006628442	41.24	XM_018557254	46.94	NM_001113873	38.64	XM_006266206	44.93			XM_019546251	44.78	XM_019513891	45.74	XM_016993214	44.2	XM_015406577	48.26	XM_020810014	46.67	XM_015814602	39.78	XM_007431061	37.77	XM_014056007	42.74	XM_007063527	46.67	XM_005311563	47.29	XM_006132407	44.54	XM_009672581	59.7	XM_013942573	56.42	XM_010213640	72.28	XM_005029919	50.34	XM_013200370	52.66	XM_015884982
PROK1	NM_032414	55.54	XM_007899427	57.63	XM_005989230	47.42	XM_006628443	40.76	XM_018557246	44.34	XM_002932998	45.26	XM_006266225	46.77	XM_006025300	49.69	XM_019546189	47.8	XM_019514274	47.31	XM_008109557	45.8	XM_015406592	45.91	XM_020810012	41.38	XM_015814606	43.52	XM_007431063	49.29			XM_007063470	49.06	XM_005311571	50	XM_006116404	46.03			XM_013942574	65.62	XM_010213632	70.44	XM_005029920	47.26	XM_013200368	49.31	XM_015884981
KCNA10	NM_005549	50.33			XM_005987680	39.62	XM_015342143	46.61			XM_002938435	39.06	XM_006266223	48.14	XM_006025298	49.14	XM_019546184	47.96	XM_019514276	47.76	XM_008109447	43.3	XM_015406560	44.51	XM_020810009	45.85	XM_015814608	42.35	XM_007438280	42.61	XM_014056726	42.87	XM_007063529	52.65	XM_005280514	53.26	XM_006116402	50.39	XM_009672540	51.72	XM_013942579	51.88	XM_010213631	54.6	XM_005029917	51.84	XM_013200352	52.1	XM_015885095
KCNA2	NM_001204269	49.51			XM_005987570	41.35	XM_015342056	42.42							XM_006025281	48.33					XM_008109449	42.3	XM_015406587	44.6	XM_020809999	40.95			XM_007432666	45.74			XM_007063471	47.66	XM_005280512	46.37	XM_006125299	47.26	XM_009672542	49.33	XM_013942582	51.31	XM_010213630	54.86	XM_005029918	48.36	XM_013200390	49.3	XM_015885048
KCNA3	NM_002232	57.41			XM_005987681	43.16	XM_015342366	42.94			XM_004910736	37.07											XM_015406589	53	XM_020810002	51.24			XM_007432665	49.69			XM_007063530	58.96	XM_005280511	51.57			XM_009672583	53.31	XM_013942575	54.81	XM_010213639	60.83	XM_005029921	49.13	XM_013200372	50.8	XM_015885066
CD53	NM_000560	45.05	XM_007901594	40.94	XM_005987585	32.41	XM_006628595	48.93	XM_018567574	38.08	XM_002942788	38.73
LRIF1	NM_001006945	37.84	XM_007911883	43.47	XM_005987589	39.28	XM_015342508	40.12	XM_018573223	49.63	XM_002941189	52.93	XM_014609397	41.02	XM_025211154	38.89	XM_019546175	38.6	XM_019513796	40.14	XM_003220519	39.9	XM_015416419	41.74	XM_020782533	37.16	XM_015818305	35.79	XM_015888154	34.7	XM_014066379	36.51			XM_005309944	41.35	XM_006115697	38.85	XM_009667301	41.21	XM_013944042	39.98	XM_010224256	41.81	XM_005026803	39.94			XM_015884927
DRAM2	NM_178454	39.87	XM_007910770	49.87	XM_014492081	43.95	XM_015342544	49.48					XM_019492494	42.9	XM_006029641	41.95	XM_019546367	43.28	XM_019513797	42.74	XM_003220577	43.9	XM_015416418	44.87	XM_020782528	39.75	XM_015818306	42.19	XM_007428688	39.57	XM_014066367	35.55	XM_007054315	42.2	XM_005309942	43.85	XM_006115698	37.55	XM_009667303	41.13	XM_013944062	40.37	XM_010224257	40.63	XM_005026810	42.76	XM_013196992	46.42	XM_015884937
CEPT1	NM_001007794	38.56	XM_007910783	40.78	XM_005987594	44.66	XM_015342536	42.15	XM_018576794	42.4	NM_001016434	38.15	XM_006266083	41.78	XM_006029644	39.02	XM_019546364	39.69	XM_019513799	39.73	XM_003220578	40.2	XM_015416415	42.8	XM_020782523	46.72			XM_007428684	39.51	XM_014066052	37.62	XM_007054316	39.87	XM_008174729	39.8	XM_006115699	39.97	XM_009667308	42	XM_013944058	41.49	XM_010224258	40.76	XM_005026804	43.43	XM_013196988	43.88	XM_015884933
DENND2D	NM_001271833	48.61	XM_007910781	47.5	XM_005987592	37.47	XM_015342524	47.63			NM_001126766	36.28	XM_006266095	49.72	XM_006029645	47.91	XM_019546363	48.99	XM_019513725	47.49	XM_003220520	46.8	XM_015416420	50.1	XM_020782520	49.76	XM_015823512	39.74	XM_007428691	44.45	XM_014066344	46.54	XM_007054335	52.59	XM_005309935	51.17	XM_025181051	50.49	XM_009667361	60.49	XM_013944043	54.16	XM_010224264	59.03	XM_021268331	50.68	XM_013196588	56.08	XM_015884931
CHIA	NM_001040623	51.42					XM_006628561	54.29			NM_001199560	45.57									XM_016993270	38.4											XM_007065133	51.69	XM_005308278	52.16							XM_010223410	52.88	XM_005023426	52.52
PIFO	NM_001300831	43.85			XM_014485940	41.88	XM_015342743	54.85	XM_018576795	45.61	XM_002932977	41.22	XM_006278761	49.35	XM_014520580	49.31	XM_019546634	49.25	XM_019514261	47.59	XM_003220375	42			XM_020796822	39.64	XM_015823162	41.12	XM_007426398	36.83	XM_014055212	35.75			XM_005308280	51.02	XM_025188338	44.97	XM_009678474	51.77	XM_013942007	53.42	XM_010223400	51.48	XM_005023405	46.38	XM_013196614	51.89	XM_015885391
WDR77	NM_001317062	48.13	XM_007899552	44.11	XM_005987654	43.69	XM_006628508	49.57	XM_018559758	46.6	NM_001126537	43.6	XM_014601115	46.75	XM_025192020	46.88	XM_019546844	45.23	XM_019514063	52.24	XM_008109827	41.8	XM_015413411	44.28	XM_020780631	44.5	XM_015821342	44.29	XM_007425523	41.15	XM_014054098	39.74	XM_007059612	45.67	XM_005303567	51.28	XM_006118820	43.36	XM_009672290	44.43	XM_013950514	46.94	XM_010216851	52.89	XM_005013716	40.86	XM_013189584	43.46	XM_015885218
ATP5F1	NM_001688	45.13	XM_007899551	48.95	XM_005987651	45.24	XM_006628427	52.68	XM_018559757	44.92	NM_203787	43.56	XM_006268083	49.9	XM_006035842	50.09	XM_019546843	48.04	XM_019514064	47.62	XM_003220435	46.9	XM_015413419	48.25	XM_020780629	46.46	XM_015821343	44.59	XM_007425524	46.63	XM_014053986	39.7	XM_007059613	44.91	XM_008171737	47.63			XM_009672289	41.92	XM_013950481	39.83	XM_010216850	47.1	XM_005013674	40	XM_013189764	41.86	XM_015885219
ADORA3	NM_000677	47.37									XM_002932803	38.46											XM_015413373	43.38			XM_015823510	41.61	XM_007428694	39.73			XM_007059614	47.22	XM_005303606	47.43			XM_009672169	47.29			XM_010216849	52.32	XM_005013675	45.73			XM_015885222
RAP1A	NM_001010935	37.97	XM_007899443	40	XM_005987648	39.25	XM_015342242	40.54	XM_018559763	35.21	NM_001102887	36.18	XM_014601130	38.33	XM_006035844	35.69	XM_019546834	37.88	XM_019514067	35.76	XM_003220437	37.8	XM_015413398	44.89	XM_020780627	39.19	XM_015821642	35.66	XM_007425525	36.25	XM_014068448	41.2	XM_007059584	35.33	XM_005303560	35.25	XM_006118770	35.94	XM_009672165	38.01	XM_013943587	35.15	XM_010216828	35.04	XM_021268323	35.31	XM_013189664	38.49	XM_015885364
FAM212B	NM_019099	53.66	XM_007899444	53.94	XM_005987645	37.07	XM_015342353	43.49	XM_018559749	43	NM_001113117	39	XM_006268074	53.95			XM_019546833	53.63	XM_019514073	51.56	XM_008109829	41.5	XM_015413425	45.33	XM_020780624	46.88	XM_015821638	42.63	XM_007425527	42.13	XM_014068447	43.27	XM_007059615	55.11	XM_005303559	48.82			XM_009672164	49.66	XM_013943566	51.56	XM_010216848	64.43	XM_013094037	55.27	XM_013189777	50.16	XM_015885381
DDX20	NM_007204	44.66	XM_007899446	63.71	XM_005987644	41.22	XM_006628367	48.11	XM_018559756	42.14	XM_002932796	41.2	XM_014601134	48.18	XM_025192019	49.33	XM_019546832	47.6	XM_019514075	47.59	XM_008109834	40.1	XM_015413386	47.57	XM_020780623	42.58	XM_015821641	40.28	XM_007437840	40.79	XM_014067357	40.78	XM_007059616	43.86	XM_008171736	45.74	XM_025182440	44.98	XM_009672288	45.01	XM_013943600	40.9	XM_010216847	50.02	XM_021268324	42.9	XM_013189772	40.92	XM_015885344
KCND3	NM_004980	58.89	XM_007899599	59.33	XM_005987640	42.83	XM_015342360	44.76	XM_018559764	42.75	NM_001102941	43.62	XM_006268071	54.21	XM_006035847	53.52	XM_019546829	54.01	XM_019514076	53.71	XM_003220438	49.4			XM_020780619	44.5	XM_015821640	47.09			XM_014067355	37.64	XM_007059585	50.41	XM_008171734	49.04	XM_006118774	46.89	XM_009672162	44.25	XM_013943598	50.33	XM_010216826	55.85	XM_005013678	47.29	XM_013189704	42.08	XM_015885346
CTTNBP2NL	NM_018704	42.03	XM_007899448	47.27	XM_005987639	39.59	XM_006628365	57.42	XM_018567414	44.48	XM_002932128	43.82	XM_014601122	58.16	XM_025215064	50.76	XM_019546826	50.38	XM_019514080	52.2	XM_003220440	41.1	XM_015411070	42.48	XM_020780614	40.46	XM_015829869	36.97	XM_007431897	37.63	XM_014076641	38.27	XM_007059617	51.6	XM_005303553	47.78	XM_025182463	41.75	XM_009672158	42.69	XM_013943613	41.6	XM_010216825	53.05	XM_005013680	45.65	XM_013189722	43.06	XM_015885351
WNT2B	NM_001291880	47.83	XM_007899413	53.09	XM_005987637	42.51	XM_006628300	46.75	XM_018560845	43.89	XM_004910726	41.68	XM_006267534	61.36	XM_014524505	59.02	XM_019546823	59.26	XM_019514081	58.17	XM_008109838	42.1	XM_015411066	54.99	XM_020780613	46.53			XM_015891510	45.63	XM_014066385	46.05	XM_007059589	58.89	XM_005303545	53.53	XM_014571383	54.6	XM_009672154	45.87	XM_013943611	52.16	XM_010216844	63.37	XM_005013720	56.85	XM_013189577	53.33	XM_015885246
ST7L	NM_001308264	44.67	XM_007899412	51.77	XM_005987692	41.56	XM_006628299	42.98			NM_001011286	41.43	XM_019496947	49.56	XM_006033297	53.82	XM_019546820	47.25	XM_019513752	47.3	XM_016993344	42.7	XM_015411065	44.92	XM_020780610	46.12	XM_015826650	42.63	XM_007422690	44.33	XM_014066380	39.99	XM_007059588	43.11	XM_005303548	44.31	XM_014571384	40.78	XM_009672155	42.99	XM_013943565	40.97	XM_010216843	45.61	XM_013094020	47.05	XM_013189682	46.23	XM_015885243
CAPZA1	NM_006135	40.36	XM_007899592	51.05	XM_005987635	40.88	XM_015342327	44.88			NM_001017324	42.09	XM_006267530	45.16	XM_006033301	46.13	XM_019546824	46.08	XM_019514083	45.56	XM_003220441	42.5	XM_015411067	42.81	XM_020780612	42.33	XM_015826651	39.28	XM_007422689	39.92	XM_014066384	41.45	XM_007059590	45.53	XM_008171731	43.52	XM_014571387	42.85	XM_009672287	40.72	XM_013943583	39.72	XM_010216823	43.35	XM_013094021	40.33	XM_013189685	39.53	XM_015885247
MOV10	NM_001130079	57.49	XM_007899409	49.68	XM_014491818	44.19	XM_015342178	46.31	XM_018560848	42.09	XM_002932117	41	XM_006267531	62.77	XM_025215051	62.74	XM_019546819	63.78	XM_019514084	62.28	XM_008109841	44.2	XM_015411064	48.88	XM_020780607	46.96	XM_015826652	42.68	XM_007422692	43.91	XM_014066376	44.81	XM_007059618	59.88	XM_008171729	59.41	XM_025182441	67.31	XM_009672286	63.89	XM_013943564	67.68			XM_005013721	62.05	XM_013189759	61.37	XM_015885241
RHOC	NM_001042678	62.85	XM_007899406	42.41	XM_014492307	38	XM_006628298	42.96			NM_001016569	37.49	XM_014601128	63.46	XM_014524508	63.82	XM_019546825	62.3	XM_019514085	61.57	XM_003220443	47			XM_020780603	47.19	XM_015826654	43.59					XM_007059591	54.12	XM_005303544	52.97	XM_025182465	60.54			XM_013943563	65.31	XM_010216842	65.54	XM_005013688	65.29	XM_013189761	64.46	XM_015885248
PPM1J	NM_005167	59.42			XM_005987629	39.08	XM_015342334	44.52			NM_001005797	41.38	XM_019496943	62.19	XM_014524502	64.24	XM_019546818	65.98	XM_019514086	63.79	XM_008109844	47.5			XM_020780661	55.21			XM_007422691	42.11	XM_014066375	44.09	XM_007072721	57	XM_008171754	58.24	XM_025182466	60.65	XM_009672153	54.8	XM_013943562	61.99	XM_010216822	63.38	XM_005013689	61.01	XM_013189756	59.96	XM_015885244
FAM19A3	NM_001004440	53.5	XM_007899402	48.17	XM_005987631	39.75	XM_015342122	45.35			XM_018091819	43.15	XM_019496973	61.61	XM_025215044	56.75	XM_019546817	62.73	XM_019514087	60.6	XM_008109846	50.2			XM_020780598	48.53			XM_007422686	49.52	XM_014052716	40.82			XM_008171728	48.61	XM_006118781	59.63	XM_009672152	54.48	XM_013943567	57.09	XM_010216841	62.81	XM_021268325	59.02	XM_013189568	59.92	XM_015885394
SLC16A1	NM_001166496	43.33	XM_007899399	45.7	XM_005987627	40.2	XM_015342268	45.16	XM_018560846	42.27	NM_001015931	39.49	XM_019496957	52.5	XM_006033293	54.45	XM_019546816	50.77	XM_019514089	51.6	XM_008109848	42.9			XM_020780594	47.48	XM_015820461	39.71	XM_015888372	42.18	XM_014052725	35.32	XM_007059592	48.63	XM_005303540	43.66	XM_006118782	47.91	XM_009672151	51.28	XM_013943594	50.85	XM_010216821	55.42	XM_005013691	50.43	XM_013189710	53.07	XM_015885337
LRIG2	NM_001312686	45.01	XM_007899396	47.97	XM_005987624	38.79	XM_015342764	46.68	XM_018570872	42.78	XM_002932130	39.51	XM_014601127	48.86	XM_006033292	48.39	XM_019546815	46.96	XM_019514090	46.9	XM_016993346	42.6	XM_015411423	45.69	XM_020780593	42.72	XM_015820460	40.66	XM_007429929	40.74	XM_014052724	39.51	XM_007059620	43.72	XM_008171753	45.24	XM_006118826	43.84	XM_009672148	42.41	XM_013943596	41.11	XM_010216820	47.95	XM_021268290	43.65	XM_013189720	44.29	XM_015885237
MAGI3	NM_001142782	43.9	XM_007899591	46.69	XM_005987620	42.09	XM_015342709	50.96	XM_018564579	43.47	NM_001097243	44.07	XM_019496950	49.13	XM_025215038	49.41	XM_019546807	52.81	XM_019513754	49.7	XM_016993419	47.8	XM_015411482	48.75	XM_020780592	45.12	XM_015819938	44.34	XM_007441483	36	XM_014071547	41.94	XM_007059621	47.03	XM_005303533	48.93	XM_025182469	46.69	XM_009672285	40.95	XM_013943561	41.46	XM_010216840	46.18	XM_021268291	44.05	XM_013189583	43.88	XM_015885232
PHTF1	NM_001323041	45.05			XM_005987619	44.04	XM_015342338	44.99			NM_001123489	39.01	XM_019489736	51.3	XM_025191951	52.92	XM_019546810	50.2	XM_019514091	50.68	XM_008110052	44.1	XM_015411472	42.17	XM_020780579	44.16	XM_015819935	39.04	XM_015890495	40.47	XM_014070696	41.85	XM_007059593	45.3	XM_005303536	43.61	XM_006118788	40.73	XM_009672284	38.55	XM_013943584	39.68	XM_010216839	46.38	XM_005013693	44.17	XM_013189667	41.98	XM_015885238
RSBN1	NM_018364	38.66	XM_007899395	47.51	XM_005987690	45.42	XM_006628493	46.22	XM_018569805	45.84	NM_001112954	43.06	XM_014605670	38.35	XM_006035746	38.07	XM_019546806	39.52	XM_019514096	38.38	XM_003220582	39.7	XM_015411451	46.42	XM_020780582	44.73	XM_015819936	42.84	XM_007429598	51.69	XM_014054055	40.62	XM_007059594	41.82	XM_008171655	41.31	XM_025182442	38.43	XM_009672147	39.85	XM_013943602	40.24	XM_010216838	41.04	XM_005013695	39.64	XM_013189754	39.97	XM_015885239
PTPN22	NM_001193431	36.06	XM_007899393	37.66	XM_005987689	41.59	XM_015342722	48.14	XM_018569803	41.38	XM_018091820	39.67	XM_019489741	51.96	XM_025191929	51.06	XM_019546805	52.98	XM_019514097	52.5	XM_008110050	41.4	XM_015411403	43.7	XM_020780571	41.67	XM_015819937	41.78	XM_007429599	41.76	XM_014054046	43.09	XM_007059622	46.91	XM_005295017	42.26	XM_006118786	42.56	XM_009672146	44.63	XM_013943582	47.42	XM_010216837	45.52	XM_005011728	46.76	XM_013189767	47	XM_015885212
BCL2L15	NM_001010922	39.27	XM_007901597	45.12			XM_015342293	40.15					XM_014605671	55.4	XM_006035747	55.11	XM_019546804	53.57	XM_019514098	53.67			XM_015411394	43.44	XM_020780591	42.95	XM_015829211	40.15	XM_015888319	38.7			XM_007059623	50.49	XM_008171656	49.27	XM_025182479	44.63	XM_009672144	42.52	XM_013943568	41.79	XM_010216836	43.01	XM_005011727	41.73	XM_013189690	43.11	XM_015885216
AP4B1	NM_001253852	45.6	XM_007894112	55.37	XM_005987610	45.1	XM_015342133	56.25	XM_018569804	43.3	XM_002932132	40.23	XM_006259051	58.04	XM_006035748	55.44	XM_019546800	57.74	XM_019513755	59.75	XM_003220523	44.9	XM_015411444	47.47	XM_020780566	43.63	XM_015829227	42.15	XM_007429590	44.53	XM_014054057	42.88	XM_007059595	54	XM_005294908	53.97	XM_006118783	53.66	XM_009672283	46.94	XM_013943604	44.19	XM_010216818	50.86	XM_005011726	47.77	XM_013189689	46.99	XM_015885211
DCLRE1B	NM_001319946	47.18	XM_007894114	47.54	XM_005987616	44.09	XM_006628390	43.34	XM_018569802	41.83	XM_002932120	40.77	XM_006259052	52.33	XM_025191923	53.12	XM_019546802	52.99	XM_019514100	52.96	XM_003220498	46.6	XM_015411462	46.04	XM_020780568	44.26	XM_015829239	41.32	XM_007429593	41.04	XM_014054051	37.92	XM_007059596	57.52	XM_005294910	55.54	XM_006118830	57.66	XM_009672282	46.18	XM_013943559	45.54	XM_010216834	53.56	XM_013092196	46.49			XM_015885214
HIPK1	NM_152696	49.13	XM_007894108	45.1	XM_014492181	48.89	XM_015342255	48.74	XM_018573833	48.3	NM_001082416	45.98	XM_019489737	49.59	XM_025191928	49.31	XM_019546795	49.52	XM_019514101	50.12	XM_003220560	43.1	XM_015411382	45.26	XM_020780563	41.26	XM_015816979	45.88	XM_007429595	40.57	XM_014054058	40.79	XM_007059597	52.21	XM_008171658	44.74	XM_006118790	46.73	XM_009672143	49.5	XM_013943593	42.65	XM_010216817	49.45	XM_013092219	46.26	XM_013189703	43.5	XM_015885205
OLFML3	NM_001286352	53.34	XM_007894107	58.37	XM_005988446	40.03	XM_006628374	41.43	XM_018565946	41.36	NM_001078850	38.67	XM_019486012	65.02	XM_025191946	64.76	XM_019546799	65.08	XM_019514104	65.29	XM_003220572	50.5	XM_015411434	42.76	XM_020780562	45.98	XM_015816978	45.07	XM_007429597	46.08	XM_014054052	44.58	XM_007059598	57	XM_005294915	57.87	XM_025182480	63.14	XM_009672281	64.48	XM_013951150	65.41	XM_010216816	61.84	XM_005011776	61.43	XM_013189790	58.94	XM_015885215
SYT6	NM_001270805	48.94	XM_007904903	46.93	XM_014496440	47.46	XM_015342318	39.73	XM_018565948	43.61	XM_002935776	41.81	XM_019486016	62.15	XM_025191926	60.12	XM_019546500	60.34	XM_019513756	59.16	XM_008110026	42.3	XM_015429262	48.11	XM_020780660	41.7	XM_015816980	44.26			XM_014054063	40.54	XM_007059599	52.63	XM_008171661	49.59	XM_025182482	49.77	XM_009672136	50.88	XM_013943614	55.67	XM_010216815	56.29	XM_013092214	45.07	XM_013189769	48.25	XM_015885213
TRIM33	NM_015906	38.97	XM_007909374	49.3	XM_014496892	47.83	XM_015342247	54.32	XM_018569477	42.82	NM_001079564	42.94	XM_019485987	42.92	XM_006035756	44.04	XM_019546499	41.07	XM_019513758	42.5	XM_008110027	37.9	XM_015429273	47.7	XM_020780659	43.47	XM_015812048	45.9	XM_015888365	36.29	XM_014054047	38.4	XM_007059600	37.6	XM_008171670	44.64	XM_006118832	38.05	XM_009672280	39.05	XM_013943558	40.24	XM_010216833	44.86	XM_021266960	39.95	XM_013189713	37.8	XM_015885173
BCAS2	NM_005872	38.24	XM_007910230	47.21	XM_005988451	42.59	XM_006628310	46.06	XM_018569476	44.1	NM_203593	50.8	XM_014610978	49.76	XM_025191957	47.99	XM_019546793	56.86	XM_019514105	52.64	XM_003220468	41.4	XM_015429304	41.17	XM_020780561	45.21	XM_015812049	38.74	XM_007429868	38.79	XM_014054065	39.72	XM_007059624	48.83	XM_008171669	53.41	XM_014571393	44.19	XM_009672279	43.48	XM_013943557	42.65	XM_010216814	52.52	XM_005011775	55.98	XM_013189582	48.73	XM_015885184
DENND2C	NM_001256404	41.16	XM_007901630	57.03	XM_014496919	43.74	XM_015342384	55.18	XM_018569480	42.57	NM_001079183	40.73	XM_019486043	64.41	XM_025191927	60.78	XM_019546790	62.29	XM_019513759	62.28	XM_016992998	43	XM_015429284	49.62	XM_020780558	43.5	XM_015812050	43.88	XM_007429871	43.54	XM_014054067	43.67	XM_007059602	54.22	XM_005294920	51.55	XM_025182485	51.81	XM_009672134	50.33	XM_013943589	49.93			XM_005011712	49.72	XM_013189671	50.16	XM_015885178
AMPD1	NM_000036	44.23	XM_007910229	49.14	XM_014496928	43.39	XM_015342135	46.21	XM_018571418	42.99	XM_002935775	39.91	XM_014610972	62.93			XM_019546498	61.61	XM_019513760	63.33	XM_008109861	47.2	XM_015429294	47.96	XM_020780555	42.47	XM_015812051	44.78	XM_007429872	45.74	XM_014054053	43.45	XM_007059625	55.25	XM_005295018	54	XM_025182443	59.96	XM_009672277	43.94	XM_013943592	53.05	XM_010221213	55.9	XM_005011713	50.09	XM_013189676	48.3	XM_015885181
NRAS	NM_002524	38.39	XM_007910226	39.67	XM_005988455	37.63	XM_006628309	42.82	XM_018571414	44.1	NM_001016763	37.43	XM_006260740	59.35	XM_006035744	57.45	XM_019546789	56.61	XM_019514106	54.56	XM_003220482	41.8			XM_020780550	41.98	XM_015812058	35.6	XM_007429874	36.82			XM_007059604	47.37	XM_005294927	48.16	XM_006118799	46.2	XM_009672276	41.41	XM_013943595	41.3	XM_010221214	43.1	XM_005011774	41.07	XM_013189675	42.17	XM_015885189
CSDE1	NM_001007553	41.55	XM_007901625	43.93	XM_014496944	41.37	XM_015342235	47.32	XM_018571422	41.61	NM_001030529	39.04	XM_014610981	42.13	XM_025191935	42.32	XM_019546782	40.84	XM_019514107	41.24	XM_008109862	40.6	XM_015409599	40.63	XM_020780542	40.17	XM_015812052	39.12	XM_007434669	39.75	XM_014054071	39.39	XM_007059606	41.23	XM_005294931	43.7	XM_006118800	41.74	XM_009672133	40.74	XM_013943585	43.34	XM_010221209	40.83	XM_005011709	41.34	XM_013189711	42.64	XM_015885180
SIKE1	NM_001102396	36.2	XM_007901621	46.83	XM_005988457	43.45	XM_015342263	43.85	XM_018571417	42.78	NM_001011474	36.52	XM_019486104	45.99	XM_006035754	47.11	XM_019546777	55.35	XM_019514114	46.48	XM_008109864	50.2	XM_015409596	47.45	XM_020780539	40.38	XM_015812059	34.92	XM_007434666	35.56	XM_014054073	37.16	XM_007059607	43.43	XM_008171671	50.38	XM_006118803	40.6	XM_009672275	39.92	XM_013943556	38.73	XM_010221215	44.27	XM_005011707	38.84	XM_013189581	38.81	XM_015885188
SYCP1	NM_001282541	34.57	XM_007901660	34.73	XM_014496949	34.85	XM_015342136	33.56			XM_018091546	33.55	XM_019486142	35.96	XM_025191942	35.34	XM_019546497	37.66	XM_019513761	35.25	XM_008109865	35.3			XM_020780658	33.9					XM_014054048	33.15	XM_007066215	36.86	XM_008171711	37.55	XM_025182488	33.67	XM_009672273	34.37	XM_013943555	34.14	XM_010221217	36.63	XM_005011705	33.53	XM_013189738	34.56	XM_015885171
TSHB	NM_000549	40.41	XM_007901614	54.04	XM_005988466	40.1	XM_006628383	43.53	XM_018570902	41.47	XM_004910716	40.4	NM_001287317	52.05	XM_006035738	51.65	XM_019546513	51.13	XM_019514286	51.4	XM_008109866	39.2	XM_015413048	54.74	XM_020780664	50.53	XM_015812065	49.11	XM_007428925	48.03	XM_014054054	45.76	XM_007066210	45.45	XM_005294934	49.38	XM_014571365	43.81	XM_009672130	44.8	XM_013943581	43.74	XM_010228819	48.35	XM_021266936	40.53	XM_013189605	40.39	XM_015885191
TSPAN2	NM_001308315	36.42			XM_005988467	40.51	XM_006628382	39.6	XM_018570901	39.62	NM_001113061	39.28	XM_019486006	52.86	XM_006035751	53.49	XM_019546495	50.07	XM_019513762	50.6	XM_008109867	43	XM_015413050	45.39	XM_020780527	40.08	XM_015812062	40.81	XM_007428923	40.65	XM_014054078	39.3	XM_007066214	48.78	XM_008171673	44.45	XM_006118815	44.78	XM_009672272	39.64	XM_013943554	39.25	XM_010228820	41.76	XM_005011701	38.96	XM_013189624	43.99	XM_015885187
NGF	NM_002506	54.28			XM_005988468	43.88	XM_015342140	51.89	XM_018566281	43.93	NM_001129924	37.65	XM_006260750	60.42	XM_025191924	55.55	XM_019546771	58.55	XM_019514122	58.58	XM_008109869	44	XM_015408312	54.25	XM_020780662	46.46	XM_015812063	41.26	XM_007428924	47.02	XM_014053911	53.47	XM_007066209	49.25	XM_005294940	50.51	XM_014571405	47.54	XM_009672271	51.41	XM_013943571	47.12	XM_010211722	50.83	XM_005011702	46.53	XM_013189619	40.49	XM_015885383
VANGL1	NM_001172411	44.96	XM_007891593	45.51	XM_014491966	49.5	XM_015363865	43.46					XM_006261475	50.71	XM_014522975	48.12	XM_019548744	48.83	XM_019527261	50.53	XM_008103850	46.7	XM_015410009	56.93	XM_020815102	49.92							XM_007062113	52.93	XM_008174147	48.16	XM_006132879	50.42	XM_009675231	48.73	XM_013950146	50.26	XM_010213743	52.19	XM_021270730	51.52	XM_013183442	50.74	XM_015875084
CASQ2	NM_001232	43.67	XM_007891592	41.87	XM_006001930	44.33	XM_006639039	42.11			NM_203805	48.25	XM_006261474	44	XM_006030168	46.45	XM_019548743	44.09	XM_019527656	44.13			XM_015410079	53.29	XM_020815100	46.06					XM_014057813	41.7	XM_007062074	49.07	XM_005292674	45.01			XM_009675232	48.54	XM_013950060	47.57	XM_010213744	46.95	XM_005017279	50.14	XM_013183432	50.96	XM_015875063
NHLH2	NM_001111061	44.1			XM_006001929	50.81	XM_015363867	39.06					XM_006261473	70.12	XM_014522966	63.49	XM_019548537	72.47	XM_019526776	53.28	XM_003216805	59.3			XM_020815099	54.64	XM_015818082	65.65	XM_007439173	48.54	XM_014063105	52.31	XM_007062112	60.2	XM_005292675	57.09													XM_015875032
SLC22A15	NM_018420	41.57	XM_007891596	43.5	XM_006001925	46.27	XM_015364506	41.33			NM_001005012	58.04	XM_014603964	41.32	XM_025211733	42.72	XM_019548737	44.99	XM_019526668	43.46	XM_003216806	44.1	XM_015410017	54.7	XM_020789551	41.62	XM_015818079	39.51	XM_015889543	42.3	XM_014070060	40.31	XM_007062111	47.09	XM_005292676	45.4	XM_006132881	40.74	XM_009675234	46.51	XM_013950239	47.66	XM_010213745	47.35	XM_005022948	47.81	XM_013183413	41.81	XM_015874943
MAB21L3	NM_152367	47.88	XM_007891597	42.08	XM_006001924	49.57	XM_006639373	41.9	XM_018575450	57.28			XM_019476333	53.59	XM_025211744	50.08	XM_019548739	50.15	XM_019527266	49.08	XM_016991181	43.4	XM_015409832	57.46	XM_020789569	46.04	XM_015810554	48.22	XM_007436696	48.24			XM_007062110	55.63	XM_008173921	52.22	XM_025189592	47.5	XM_009675235	47.17	XM_013950069	51	XM_010213746	50.46	XM_005022947	43.58	XM_013183071	52.49	XM_015874981
ATP1A1	NM_000701	51.49			XM_014491963	45.76	XM_006639371	49.68			NM_204076	51.82	XM_006261470	50.64	XM_025211746	49.66	XM_019548736	50.27	XM_019526774	49.2			XM_015409844	56.94	XM_020789568	48.24	XM_015818080	46.26					XM_007062071	47.36	XM_005292679	48.86			XM_009675281	47.55	XM_013950103	47.34	XM_010213748	48.53	NM_001310385	50.05	XM_013183403	48.23	XM_015874929
CD58	NM_001144822	44.66																					XM_015409986	50.87											XM_005292747	44.73			XM_009689671	42.31	XM_013949974	39.41	XM_010213750	47.54	NM_001310818	40.42	XM_013183390	41.29
IGSF3	NM_001007237	52.87	XM_007895857	47	XM_005993604	45.35	XM_015364374	50.8			NM_001097212	62.37	XM_014599138	52.29	XM_006018883	51.92	XM_019528706	51.92	XM_019525700	52.06	XM_008107697	48.8	XM_015419696	50.37	XM_020810758	50.62	XM_015817718	45	XM_007439178	44.65	XM_014076607	43.57	XM_007060817	58.74	XM_005310172	53.64	XM_006124235	53.22	XM_009682743	55.79	XM_013950021	51.76	XM_010224558	64.68	XM_021271016	58.98	XM_013187437	59.01	XM_015879543
CD2	NM_001767	43.57	XM_007895853	43.68	XM_005993601	39.08	XM_015364048	41.45	XM_018575467	56.95			XM_019476012	43.38	XM_014517580	39.92	XM_019528704	43.24	XM_019525703	43.1	XM_008107699	39.7			XM_020810735	43.63					XM_014059738	34.96	XM_007057561	44.64			XM_006124233	44.55	XM_009682712	44.56			XM_010224554	42.74	XM_005017630	46.75	XM_013187396	46.35	XM_015879498
PTGFRN	NM_020440	52.11	XM_007895854	43.9	XM_005993603	47.46	XM_015364416	50.58			XM_002943835	62.66	XM_019476051	46.44	XM_014517579	46.37	XM_019557100	46.66	XM_019523905	45.97	XM_008107798	41.9	XM_015420905	47.86	XM_020811116	44.52	XM_015824425	44.83	XM_007441595	46.48	XM_014062941	39.86	XM_007057589	50.95	XM_005310169	49.17	XM_025185223	46.85	XM_009682744	47.54	XM_013950017	46.53	XM_010224556	52.51	XM_005017632	48.69	XM_013187392	51.25	XM_015879527
CD101	NM_001256106	50.18					XM_015364374	50.8					XM_019476040	48.9							XM_016992532	42.2			XM_020810747	44.09	XM_015824424	39.92			XM_014062935	41.55	XM_007057590	53.19	XM_008166640	52.54	XM_025185224	51.74	XM_009682711	56.94
TTF2	NM_003594	45.31	XM_007895905	44.67	XM_005993608	45.53	XM_015364477	56.82	XM_018573532	55.08	XM_002944325	55.01	XM_006268521	47.91	XM_006029440	47.81	XM_019548846	47.82	XM_019527355	48.35	XM_008107845	44.1	XM_015428234	47.25	XM_020785001	45.8	XM_015829629	39.79	XM_007425816	40.69					XM_005299039	48.35	XM_025185436	47.43	XM_009675265	46.92	XM_013949988	46.37	XM_010222258	49.33	XM_013102006	45.81			XM_015876540
TRIM45	NM_001145635	51.97	XM_007895858	49.55	XM_005993605	46.57	XM_015364106	48.95	XM_018573533	63.72	NM_001011026	60.5	XM_014603901	56.98	XM_006032683	52.93	XM_019548686	51.68	XM_019527562	51.65			XM_015427397	65.12											XM_005292707	57.89	XM_014578478	52.1	XM_009689661	54.18	XM_013958001	56.13			XM_013095270	60.2	XM_013196358	57.14	XM_015874427
VTCN1	NM_001253849	44.15			XM_005993609	39.15	XM_006639365	49.48			NM_001008188	51.26	XM_019476526	51.71	XM_006032691	51.09	XM_019548687	51.63	XM_019527696	52.17	XM_008107695	38.9													XM_005292751	48.95	XM_006132922	46.96	XM_009689636	53.14	XM_013958058	47			XM_005014976	50.6	XM_013196408	47.02	XM_015874458
MAN1A2	NM_006699	39.79	XM_007895860	47.66	XM_014494399	49.36	XM_006639363	52.68	XM_018569555	55.16	XM_002943445	56.63	XM_019480086	45.42	XM_006028550	43.27	XM_019543856	43.14	XM_019516076	43.13	XM_008115271	42.8	XM_015416458	54.21	XM_020789542	41.33	XM_015814034	38.88	XM_007420399	43.14	XM_014058508	40.37	XM_007067877	49.91	XM_005292739	44.71	XM_014579842	42.39	XM_009685070	45.24	XM_013958047	43.72	XM_010223881	45.42	XM_021278243	39.22	XM_013202185	40.28	XM_015873576
FAM46C	NM_017709	44.37	XM_007895862	40.48	XM_006006888	47.45	XM_006639362	59.33	XM_018569552	49.81	XM_002943444	53.32	XM_006269378	42.72	XM_006036197	46.06	XM_019548673	46.98	XM_019527162	44.95			XM_015412904	50.91	XM_020789497	42.1	XM_015814070	42.64			XM_014068796	37.25	XM_007067874	47.44	XM_005292726	45.56			XM_009689628	40.32	XM_013958068	43.24	XM_010215392	45.23	XM_013101763	44.63	XM_013196432	41.54	XM_015874244
GDAP2	NM_001135589	39.41	XM_007895865	37.95	XM_014495102	49.25	XM_006639361	45.64	XM_018569553	55.81	NM_001015874	53.76	XM_006269377	45.19	XM_006036200	44.67	XM_019548672	45.15	XM_019527328	44.38	XM_003223750	42.9	XM_015412907	54.65	XM_020789492	45.5	XM_015814039	41.9	XM_007433368	40.98	XM_014068815	42.97	XM_007067873	47.47	XM_005292728	45.3	XM_006132933	43.97	XM_009689626	45.97	XM_013958153	44.08	XM_010215388	43.89	XM_005021838	45.23	XM_013196392	43.78	XM_015874222
WDR3	NM_006784	42.04	XM_007895866	45.32	XM_014490802	52.59	XM_015364105	49.7	XM_018569551	57.75	NM_203911	54.9	XM_006269376	51.58	XM_014525986	51.2	XM_019548669	50.79	XM_019526872	50.89	XM_008115273	42.8	XM_015412900	54.67	XM_020789499	45.3	XM_015814038	42.9	XM_007442746	43.81	XM_014068833	43.26	XM_007067872	51.42	XM_008171127	50.34	XM_006132934	50.52	XM_009689658	51.02	XM_013958162	47.57	XM_010215391	49.16	XM_005021846	51.86	XM_013196356	49.94	XM_015874210
SPAG17	NM_206996	42.19	XM_007895907	42.38	XM_014489405	47.71	XM_015364495	51.25	XM_018569550	56.9	NM_001130282	56.13	XM_019496172	42.94	XM_025192457	42.32	XM_019548662	43.28	XM_019526871	42.58	XM_008115274	41.7	XM_015406391	49.07	XM_020789541	42.84	XM_015814052	41.17	XM_007430346	41.33	XM_014068845	38.71	XM_007067871	45.41	XM_008171224	45.27	XM_014578457	42.91	XM_009689657	43.51	XM_013958151	42.42	XM_010215396	43.26	XM_021276841	42.4	XM_013196383	42.24	XM_015874180
TBX15	NM_152380	47.79	XM_007895877	42.81	XM_014489403	42.65	XM_006639213	52.72	XM_018574457	56.68	XM_018090277	56.19	XM_014594441	47.84	XM_006028556	45.57	XM_019548648	48.16	XM_019527667	48.15	XM_003223748	45.8	XM_015416481	53.79	XM_020789482	45.5	XM_015814037	45.42	XM_007430911	45.2	XM_014058507	51.18	XM_007067870	49.27	XM_005292732	50.97	XM_006132936	49.93	XM_009685066	49.65	XM_013958069	53.27	XM_010225827	51.4	XM_005026306	49.52	XM_013196361	52.62	XM_015874154
WARS2	NM_015836	42.55	XM_007895906	46.19	XM_014489407	48.46	XM_015364028	42.45	XM_018574393	61.42	XM_004912299	61.65	XM_019479421	42.07	XM_006028555	40.38	XM_019548645	44.86	XM_019527332	45.4	XM_008115304	45	XM_015411888	54.66	XM_020789564	47.1	XM_015814069	46.52	XM_007430912	44.65	XM_014058515	43.45	XM_007067880	46.92	XM_008170855	44.38	XM_006132938	45.13	XM_009685167	41.11	XM_013958136	46.48	XM_010225825	47.24	XM_005026307	42.3	XM_013196435	40.64	XM_015874134
HAO2	NM_001005783	48.01	XM_007895869	44.93	XM_014495636	42.46	XM_015364001	51.98	XM_018574395	58.61	NM_001030453	58.89	XM_014598199	45.74	XM_006028554	46.29	XM_019548639	47.01	XM_019527318	46.43	XM_008115272	44	XM_015417889	56.97	XM_020789585	44.33	XM_015814035	39.42	XM_007441521	44.42	XM_014058509	42.78	XM_007067879	48.41	XM_005292733	50	XM_006132955	46.8	XM_009685067	46.97	XM_013958071	48.94	XM_010223882	48.27	XM_005026308	48.23	XM_013196417	46.08	XM_015874125
HSD3B1	NM_000862	47.96					XM_006639356	57.47	XM_018574394	58.29			XM_006275551	46.05	XM_006028553	46.3	XM_019548638	46.6	XM_019527286	46.35	XM_016995322	48.2	XM_015416455	56.17	XM_020789489	43.83	XM_015814068	46	XM_007441522	47.27	XM_014058505	45.46	XM_007067878	50.84	XM_005292734	50.04	XM_025177784	51.02	XM_009685069	51.07	XM_013958067	51.76	XM_010223884	50.47			XM_013196414	46.84	XM_015874122
ZNF697	NM_001080470	49.9																					XM_015416461	54.2					XM_007441520	44.62					XM_008170612	46.19	XM_014579846	48.4			XM_013957998	46.14	XM_010223885	46.34
PHGDH	NM_006623	57.84			XM_014489418	39.32	XM_006636525	46.14	XM_018573600	57.18	NM_001015929	52.8	XM_006276727	59.19	XM_025213606	59.52	XM_019530744	59.04	XM_019501976	59.13	XM_003229041	54.6	XM_015422571	60.7	XM_020813179	55.45	XM_015819774	50.06	XM_007428890	52.8	XM_014061579	47.18	XM_007061254	62.22	XM_005311518	62.48			XM_009672876	64.52	XM_013960750	67.82	XM_010219934	67.67	XM_021277462	66.01	XM_013190081	69.09	XM_015869374
HMGCS2	NM_001166107	49.04											XM_006276728	49.3	XM_006031940	49.33	XM_019530742	49.11	XM_019501979	49.86	XM_003229040	46.5	XM_015422565	55.06	XM_020813182	47.81	XM_015819752	45.57	XM_007428898	44.52			XM_007061205	56.38	XM_008163150	55.28					XM_013960761	70.03	XM_010219944	67.21			XM_013190079	69.27	XM_015869375
REG4	NM_001159352	48.38									XM_002934583	38.53	XM_019486532	49.09	XM_006031939	50.65	XM_019530739	48.09	XM_019501981	48.76																							XM_010219953	69.19	XM_021277480	59.88	XM_013190101	59.72	XM_015869386
NOTCH2	NM_001200001	51.36	XM_007903021	52	XM_005994070	52.35	XM_015355986	55.8			XM_002939080	47.7	XM_006259955	48.93	XM_025192633	49.12	XM_019530576	48.72	XM_019501982	48.95															XM_008163149	50.67	XM_025184098	61.67	XM_009672877	50.1	XM_013960772	49.83	XM_010219965	54.57	XM_013106804	52.69	XM_013190138	51.78	XM_015869367
SEC22B	NM_004892	41.12	XM_007902946	53.59			XM_015355897	52.57			NM_203825	46.55	XM_006259951	43.2	XM_006036364	42.34	XM_019530575	41.56	XM_019501984	42.64	XM_003219879	45	XM_015407819	49.27	XM_020814592	40.19	XM_015821463	38.37	XM_007441865	39.96	XM_014071204	36.81			XM_005311521	46.59			XM_009672880	48.03	XM_013961242	43.98	XM_010211781	50.88	XM_013106790	50.76	XM_013190078	47.76	XM_015869433
PDZK1	NM_001201325	43.9			XM_006011598	48.52	XM_006639254	41.1	XM_018557856	48.34	XM_002940467	47.4	XM_006262281	46.08	XM_006018873	46.13	XM_019528724	45.67	XM_019525683	45.8	XM_016992527	41.3	XM_015429096	43.02	XM_020810985	40.88	XM_015817724	41.96	XM_015889799	39.7	XM_014076620	41.77			XM_008166655	48.13	XM_006124248	44.22	XM_009682698	43.13	XM_013950169	46.61	XM_010217594	44.71	XM_005017645	43.54	XM_013187622	45.2	XM_015879797
RNF115	NM_014455	47.56	XM_007886395	56	XM_005991664	49.6	XM_015368799	61.57	XM_018570079	58.14	NM_001142149	55.63	XM_006266455	54.88	XM_006033491	56.33					XM_008124959	56.1	XM_015410809	54.23	XM_020810265	54.28	XM_015816654	58.43			XM_014060154	59.03	XM_007064609	45.36	XM_005293625	47.21	XM_025182761	47.99	XM_009678079	48.84	XM_013944701	53.17	XM_010220582	61.68					XM_015884299
POLR3C	NM_001303456	43.07			XM_005991677	48.23	XM_015336436	63.95	XM_018570080	56.25	XM_012954540	54	XM_006266456	58.08	XM_006033489	58.6							XM_015410822	53.51	XM_020810239	59.58	XM_015816666	49.84	XM_007443686	47.85			XM_007064610	51.78	XM_005293627	52.46	XM_006119384	53.41	XM_009678078	55.62	XM_013944702	60.95	XM_010220581	64.51	XM_005031289	53.75			XM_015884258
NUDT17	NM_001012758	59.1			XM_014485924	48.72	XM_006641814	59.31	XM_018570073	57.45	XM_012954538	56.92	XM_006266457	67.91	XM_006033490	65.86					XM_016999196	53.3	XM_015410832	57.42	XM_020810249	61.33	XM_015825367	63.41	XM_007432336	50.6	XM_014063109	56.32	XM_007064611	61.75	XM_005293623	53	XM_014571665	62.12
PIAS3	NM_006099	53.89			XM_005991666	48.36			XM_018570078	56.48	NM_001123418	51.92	XM_014604649	53.97	XM_025215271	53.09							XM_015410804	54.46	XM_020810240	58.92	XM_015824874	58.28	XM_007432335	47.85			XM_007064577	52.3	XM_008170303	51.94	XM_006119386	52.57	XM_009678075	52.5	XM_013947290	55.07	XM_010220580	61.66
ANKRD35	NM_001280799	58.67					XM_015336621	56.12	XM_018570074	49.85	XM_004919883	48.58	XM_014604669	62.56	XM_025215305	63.71							XM_015410849	51	XM_020810266	56.32			XM_007444013	55.16	XM_014070036	58.73	XM_007064612	59.48	XM_008170376	59.46	XM_014568985	57.8
ITGA10	NM_001303040	52.61			XM_014485925	49.45	XM_015368800	62.69	XM_018570072	56.56	XM_018096524	54.6			XM_025215304	62.9							XM_015410805	52.99	XM_020810264	57.82	XM_015816599	53.06	XM_007436578	50.39	XM_014060152	49.12			XM_005293628	59.51	XM_025182752	59.21			XM_013944700	70.1					XM_013201217	63.39	XM_015884257
PEX11B	NM_001184795	47.75			XM_005991670	50.27	XM_006641548	60.17	XM_018570597	56.83	XM_002943156	53.14	XM_006266483	55.33	XM_006033494	55.39					XM_003230653	53.7	XM_015408346	56.18	XM_020777426	61.27	XM_015825370	58.44	XM_015891090	43.69	XM_014063108	59.69	XM_007064575	57.35	XM_005293632	54.33	XM_006134691	54.57	XM_009665362	56.75	XM_013942366	62.5							XM_015884305
RBM8A	NM_005105	43.49			XM_005991647	45.22	XM_015336678	44.14	XM_018570611	53.66			XM_006266452	57.77	XM_006033495	58.58	XM_019555971	57.36	XM_019515888	43.55			XM_015408326	52.49	XM_020777438	52.29	XM_015825368	55.1	XM_007445015	48.76	XM_014063112	56.29	XM_007064605	53.58	XM_005293634	52.13	XM_006134689	46.71	XM_009665381	47.07	XM_013942364	54.13
LIX1L	NM_153713	47.39			XM_006001578	48.08	XM_006641780	44.95	XM_018570591	61.68	XM_018090599	48.43	XM_006266482	46.1	XM_014524603	45.59							XM_015408352	48.49	XM_020777434	46.77	XM_015825369	60.35	XM_007444006	50.78	XM_014063118	46.56	XM_007064606	53.25	XM_005293633	45.06	XM_006134690	56.75	XM_009665369	45.73			XM_010222868	64.34
ANKRD34A	NM_001039888	58.07			XM_005991672	46.95	XM_015336652	52.53			XM_002938476	43.05	XM_006266481	59.93	XM_014524610	67.74	XM_019556005	56.03					XM_015408327	59.1	XM_020810244	62.36	XM_015824837	60.67	XM_007437274	62.02	XM_014071040	53.98	XM_007072747	68.41	XM_005293635	60.32	XM_025190488	58
POLR3GL	NM_032305	47.44			XM_005991644	49.65	XM_006641754	49.51	XM_018575211	52.35	NM_001112971	45.95	XM_014604657	51.19	XM_025215269	50.55	XM_019556018	52.28					XM_015408328	49.19	XM_020810245	51.14	XM_015824838	51.22	XM_007437269	53.23			XM_007064573	54.32	XM_005293636	58.82	XM_006134679	59.01
TXNIP	NM_001313972	43.31	XM_007912277	50.8	XM_014485912	49.85	XM_006641811	54.54	XM_018575842	55.65	XM_002938464	42.44	XM_006266450	47.49	XM_006033497	47.49	XM_019556046	46.79	XM_019517517	51.02	XM_008125771	57.8	XM_015408363	45.43	XM_020810237	49.12	XM_015824841	50.14	XM_007444676	50.55	XM_014073668	50.79	XM_007064572	51.62	XM_005293637	46.95	XM_006134678	49.78	XM_009679464	49.41	XM_013956523	53.92	XM_010212685	62.11	XM_005030447	59.95	XM_013201232	59.74	XM_015884311
HFE2	NM_001316767	48.04			XM_014485911	50.94	XM_015336619	69.57			XM_002938475	43.14	XM_006266449	48.43	XM_006033498	48.51	XM_019556027	48.3	XM_019517303	53.5					XM_020798141	52.12	XM_015818767	65.85			XM_014055405	66.27	XM_007064604	59.6	XM_005293639	52.26			XM_009679591	60.4	XM_013956524	60.91	XM_010212687	66.16			XM_013201219	65.53	XM_015884321
PRKAB2	NM_005399	41.46			XM_006005472	45.43	XM_006634627	39.91			NM_001113101	38.06	XM_019486527	54.86	XM_006031941	54.52	XM_019530753	53.53	XM_019501972	53.3	XM_003219871	42.8	XM_015422574	47.2	XM_020813181	45.65	XM_015830439	42.64	XM_015891240	46.74			XM_007061202	52.11	XM_005311514	55.8			XM_009672823	53.03	XM_013961186	54.4	XM_010219895	56.76			XM_013190187	59.97	XM_015869377
FMO5	NM_001144829	43.4									NM_001015783	42.61	XM_019486526	45.55	XM_006031945	48.18	XM_019530757	49.75	XM_019501964	50.21	XM_016993027	41			XM_020813162	41.49							XM_007061201	51.43	XM_005311510	51.68			XM_009672826	64.77	XM_013960712	60.71					XM_013190061	62.89
CHD1L	NM_001256336	47.59	XM_007895714	44.23	XM_014490525	45.07	XM_015361772	56.75					XM_006261476	46.8	XM_014522969	46.39	XM_019548745	46.83	XM_019527277	47.32	XM_008103849	42.8			XM_020815097	44.48			XM_007433231	40.85	XM_014057808	38.73	XM_007062114	47.51	XM_005292669	45.68	XM_006132874	48.77	XM_009675280	45.5			XM_010213742	46.22	XM_013097261	46.14	XM_013183462	42.46	XM_015876305
[truncated: 14,870 more rows]
[truncated: 61 more columns]
